# Supplementary material for: BCAT1 expression associates with ovarian cancer progression: possible implications in altered disease metabolism
Source: Oncotarget. 2015 Sep 10;6(31):31522–43. doi: 10.18632/oncotarget.5159 (PMC4741622; doi:10.18632/oncotarget.5159)
Supplement: Supplementary file 2 [file oncotarget-06-31522-s002.xlsx]

## Sheet: Genes
Supplemental Table 1. Genes, differentially expressed in SKOV3 cells (≥ 2.0 fold, P≤0.05) following BCAT1 knockdown
A. Upregulated genes
Fold change	Genbank	Gene name	Description
48.8032	AL359062	AL359062	gb|Homo sapiens mRNA full length insert cDNA clone EUROIMAGE 1913076. [AL359062]
36.9092	AK001903	AK001903	gb|Homo sapiens cDNA FLJ11041 fis, clone PLACE1004405. [AK001903]
35.227	NM_153333	TCEAL8	ref|Homo sapiens transcription elongation factor A (SII)-like 8 (TCEAL8), transcript va
33.7125	NM_005725	TSPAN2	ref|Homo sapiens tetraspanin 2 (TSPAN2), mRNA [NM_005725]
33.5036	NM_000358	TGFBI	ref|Homo sapiens transforming growth factor, beta-induced, 68kDa (TGFBI), mRNA [NM_0003
23.7393	NM_005711	EDIL3	ref|Homo sapiens EGF-like repeats and discoidin I-like domains 3 (EDIL3), mRNA [NM_0057
20.5738	NM_002614	PDZK1	ref|Homo sapiens PDZ domain containing 1 (PDZK1), mRNA [NM_002614]
20.1838	NM_001083962	TCF4	ref|Homo sapiens transcription factor 4 (TCF4), transcript variant 1, mRNA [NM_00108396
19.4277	NM_003246	THBS1	ref|Homo sapiens thrombospondin 1 (THBS1), mRNA [NM_003246]
19.0152	NM_001955	EDN1	ref|Homo sapiens endothelin 1 (EDN1), mRNA [NM_001955]
18.3761	NM_145664	SPANXB2	ref|Homo sapiens SPANX family, member B2 (SPANXB2), mRNA [NM_145664]
16.1561	NM_006000	TUBA4A	ref|Homo sapiens tubulin, alpha 4a (TUBA4A), mRNA [NM_006000]
15.5788	NM_005978	S100A2	ref|Homo sapiens S100 calcium binding protein A2 (S100A2), mRNA [NM_005978]
15.1836	NM_145793	GFRA1	ref|Homo sapiens GDNF family receptor alpha 1 (GFRA1), transcript variant 2, mRNA [NM_1
15.1176	NM_207341	ZP1	ref|Homo sapiens zona pellucida glycoprotein 1 (sperm receptor) (ZP1), mRNA [NM_207341]
14.483	NM_032812	PLXDC2	ref|Homo sapiens plexin domain containing 2 (PLXDC2), mRNA [NM_032812]
14.2803	NM_013453	SPANXA1	ref|Homo sapiens sperm protein associated with the nucleus, X-linked, family member A1
14.079	NM_199511	CCDC80	ref|Homo sapiens coiled-coil domain containing 80 (CCDC80), transcript variant 1, mRNA
13.8357	NM_021224	ZNF462	ref|Homo sapiens zinc finger protein 462 (ZNF462), mRNA [NM_021224]
13.5955	NM_001400	S1PR1	ref|Homo sapiens sphingosine-1-phosphate receptor 1 (S1PR1), mRNA [NM_001400]
13.5761	NM_032417	SPANXD	ref|Homo sapiens SPANX family, member D (SPANXD), mRNA [NM_032417]
13.1312	NM_002192	INHBA	ref|Homo sapiens inhibin, beta A (INHBA), mRNA [NM_002192]
13.1228	NM_007038	ADAMTS5	ref|Homo sapiens ADAM metallopeptidase with thrombospondin type 1 motif, 5 (ADAMTS5), m
12.9744	NM_005556	KRT7	ref|Homo sapiens keratin 7 (KRT7), mRNA [NM_005556]
12.9424	BC034319	BC034319	gb|Homo sapiens cDNA clone IMAGE:4837650. [BC034319]
12.7728	NM_021016	PSG3	ref|Homo sapiens pregnancy specific beta-1-glycoprotein 3 (PSG3), mRNA [NM_021016]
12.559	NM_020856	TSHZ3	ref|Homo sapiens teashirt zinc finger homeobox 3 (TSHZ3), mRNA [NM_020856]
12.37	NM_001122	ADFP	ref|Homo sapiens adipose differentiation-related protein (ADFP), mRNA [NM_001122]
12.3243	THC2501739	THC2501739	thc|Q47MR6_THEFY (Q47MR6) Uroporphyrin-III C-methyltransferase, C-terminal:Siroheme syn
11.7901	AK096109	LOC339483	gb|Homo sapiens cDNA FLJ38790 fis, clone LIVER2002842. [AK096109]
11.3964	NM_002427	MMP13	ref|Homo sapiens matrix metallopeptidase 13 (collagenase 3) (MMP13), mRNA [NM_002427]
11.3598	NM_001001557	GDF6	ref|Homo sapiens growth differentiation factor 6 (GDF6), mRNA [NM_001001557]
11.2004	NM_207481	NAP5	ref|Homo sapiens Nck-associated protein 5 (NAP5), transcript variant 2, mRNA [NM_207481
11.1372	NM_000093	COL5A1	ref|Homo sapiens collagen, type V, alpha 1 (COL5A1), mRNA [NM_000093]
11.0535	NM_182707	PSG8	ref|Homo sapiens pregnancy specific beta-1-glycoprotein 8 (PSG8), transcript variant 1,
10.8022	NM_016644	PRR16	ref|Homo sapiens proline rich 16 (PRR16), mRNA [NM_016644]
10.7305	NM_020747	ZNF608	ref|Homo sapiens zinc finger protein 608 (ZNF608), mRNA [NM_020747]
10.6716	NR_015339	C8orf83	ref|Homo sapiens chromosome 8 open reading frame 83 (C8orf83), non-coding RNA [NR_01533
10.609	NM_001850	COL8A1	ref|Homo sapiens collagen, type VIII, alpha 1 (COL8A1), transcript variant 1, mRNA [NM_
10.392	EY892390	EY892390	gb|NM21con Human primary neuroblastoma stage 4S Homo sapiens cDNA clone 3A 3', mRNA seq
9.94755	NM_014583	LMCD1	ref|Homo sapiens LIM and cysteine-rich domains 1 (LMCD1), mRNA [NM_014583]
9.92934	NM_002214	ITGB8	ref|Homo sapiens integrin, beta 8 (ITGB8), mRNA [NM_002214]
9.81769	NM_004464	FGF5	ref|Homo sapiens fibroblast growth factor 5 (FGF5), transcript variant 1, mRNA [NM_0044
9.81566	NM_020152	C21orf7	ref|Homo sapiens chromosome 21 open reading frame 7 (C21orf7), mRNA [NM_020152]
9.74569	NM_006202	PDE4A	ref|Homo sapiens phosphodiesterase 4A, cAMP-specific (phosphodiesterase E2 dunce homolo
9.57693	BC040060	LOC387895	gb|Homo sapiens cDNA clone IMAGE:6160413. [BC040060]
9.43077	ENST00000366539	AKT3	ens|RAC-gamma serine/threonine-protein kinase (EC 2.7.11.1)(RAC-PK-gamma)(Protein kinas
9.37819	AK097672	LOC284344	gb|Homo sapiens cDNA FLJ40353 fis, clone TESTI2033520, weakly similar to BILIARY GLYCOP
9.31204	NM_018027	FRMD4A	ref|Homo sapiens FERM domain containing 4A (FRMD4A), mRNA [NM_018027]
8.71622	NM_001299	CNN1	ref|Homo sapiens calponin 1, basic, smooth muscle (CNN1), mRNA [NM_001299]
8.62257	NM_053025	MYLK	ref|Homo sapiens myosin light chain kinase (MYLK), transcript variant 1, mRNA [NM_05302
8.56975	NM_006988	ADAMTS1	ref|Homo sapiens ADAM metallopeptidase with thrombospondin type 1 motif, 1 (ADAMTS1), m
8.4747	AJ004954	AJ004954	gb|Homo sapiens Immunoglobulin variable region germ-line transcripts (RF.BM, YF.PB2 cel
8.41612	NM_182573	LYPD5	ref|Homo sapiens LY6/PLAUR domain containing 5 (LYPD5), transcript variant B, mRNA [NM_
8.29186	NM_194324	TMSB15B	ref|Homo sapiens thymosin beta15b (MGC39900), mRNA [NM_194324]
8.17309	NM_002727	SRGN	ref|Homo sapiens serglycin (SRGN), mRNA [NM_002727]
8.01255	NM_152270	SLFN11	ref|Homo sapiens schlafen family member 11 (SLFN11), transcript variant 5, mRNA [NM_152
7.96268	NM_003307	TRPM2	ref|Homo sapiens transient receptor potential cation channel, subfamily M, member 2 (TR
7.82222	NM_001135599	TGFB2	ref|Homo sapiens transforming growth factor, beta 2 (TGFB2), transcript variant 1, mRNA
7.8123	NM_014578	RHOD	ref|Homo sapiens ras homolog gene family, member D (RHOD), mRNA [NM_014578]
7.77216	THC2705989	THC2705989	thc|AL356953 leucine-rich repeat-containing G protein-coupled receptor 6 {Homo sapiens}
7.73646	NM_003749	IRS2	ref|Homo sapiens insulin receptor substrate 2 (IRS2), mRNA [NM_003749]
7.64432	NM_052947	ALPK2	ref|Homo sapiens alpha-kinase 2 (ALPK2), mRNA [NM_052947]
7.61644	NM_001554	CYR61	ref|Homo sapiens cysteine-rich, angiogenic inducer, 61 (CYR61), mRNA [NM_001554]
7.47142	NM_002782	PSG6	ref|Homo sapiens pregnancy specific beta-1-glycoprotein 6 (PSG6), transcript variant 1,
7.15276	NM_020459	PAIP2B	ref|Homo sapiens poly(A) binding protein interacting protein 2B (PAIP2B), mRNA [NM_0204
7.08746	NM_175617	MT1E	ref|Homo sapiens metallothionein 1E (MT1E), mRNA [NM_175617]
7.06703	NM_022343	GLIPR2	ref|Homo sapiens GLI pathogenesis-related 2 (GLIPR2), mRNA [NM_022343]
7.04967	NM_000094	COL7A1	ref|Homo sapiens collagen, type VII, alpha 1 (COL7A1), mRNA [NM_000094]
7.03471	THC2610890	THC2610890	thc|Q54TC3_DICDI (Q54TC3) FVYE domain-containing protein, partial (3%) [THC2610890]
7.01247	ENST00000390622	ENST00000390622	ens|Immunoglobulin heavy chain V gene segment [Source:IMGT/GENE-DB;Acc:IGHV1-46] [ENST0
7.01128	NM_007250	KLF8	ref|Homo sapiens Kruppel-like factor 8 (KLF8), mRNA [NM_007250]
7.00194	NM_018476	BEX1	ref|Homo sapiens brain expressed, X-linked 1 (BEX1), mRNA [NM_018476]
6.97535	NM_001040167	LFNG	ref|Homo sapiens LFNG O-fucosylpeptide 3-beta-N-acetylglucosaminyltransferase (LFNG), t
6.90047	NM_153608	ZNF114	ref|Homo sapiens zinc finger protein 114 (ZNF114), mRNA [NM_153608]
6.90015	BC070333	IGHV1-69	gb|Homo sapiens immunoglobulin heavy variable 1-69, mRNA (cDNA clone MGC:88338 IMAGE:65
6.87609	NM_194463	RNF128	ref|Homo sapiens ring finger protein 128 (RNF128), transcript variant 1, mRNA [NM_19446
6.86326	NM_005953	MT2A	ref|Homo sapiens metallothionein 2A (MT2A), mRNA [NM_005953]
6.84571	NM_018015	CXorf57	ref|Homo sapiens chromosome X open reading frame 57 (CXorf57), mRNA [NM_018015]
6.83653	AL117481	DKFZP434B061	gb|Homo sapiens mRNA; cDNA DKFZp434B061 (from clone DKFZp434B061); partial cds. [AL1174
6.81733	AK023391	AK023391	gb|Homo sapiens cDNA FLJ13329 fis, clone OVARC1001795. [AK023391]
6.76594	NM_152605	ZNF781	ref|Homo sapiens zinc finger protein 781 (ZNF781), mRNA [NM_152605]
6.72161	NM_005947	MT1B	ref|Homo sapiens metallothionein 1B (MT1B), mRNA [NM_005947]
6.66952	NM_001003793	RBMS3	ref|Homo sapiens RNA binding motif, single stranded interacting protein (RBMS3), transc
6.56541	NM_005985	SNAI1	ref|Homo sapiens snail homolog 1 (Drosophila) (SNAI1), mRNA [NM_005985]
6.53668	NM_007021	C10orf10	ref|Homo sapiens chromosome 10 open reading frame 10 (C10orf10), mRNA [NM_007021]
6.49336	BX117479	BX117479	gb|BX117479 NCI_CGAP_Lu19 Homo sapiens cDNA clone IMAGp998I075985, mRNA sequence [BX117
6.47712	NM_020685	C3orf14	ref|Homo sapiens chromosome 3 open reading frame 14 (C3orf14), mRNA [NM_020685]
6.39167	NM_001007538	SHISA2	ref|Homo sapiens shisa homolog 2 (Xenopus laevis) (SHISA2), mRNA [NM_001007538]
6.37899	NM_006001	TUBA3C	ref|Homo sapiens tubulin, alpha 3c (TUBA3C), mRNA [NM_006001]
6.35733	NM_001001396	ATP2B4	ref|Homo sapiens ATPase, Ca++ transporting, plasma membrane 4 (ATP2B4), transcript vari
6.32214	NM_001042422	SLC16A3	ref|Homo sapiens solute carrier family 16, member 3 (monocarboxylic acid transporter 4)
6.28981	CR617033	CR617033	gb|full-length cDNA clone CS0DI009YL06 of Placenta Cot 25-normalized of Homo sapiens (h
6.24494	NM_178496	C3orf59	ref|Homo sapiens chromosome 3 open reading frame 59 (C3orf59), mRNA [NM_178496]
6.21437	NM_024508	ZBED2	ref|Homo sapiens zinc finger, BED-type containing 2 (ZBED2), mRNA [NM_024508]
6.1673	AK172833	LRRN4	gb|Homo sapiens cDNA FLJ23994 fis, clone HRC11286. [AK172833]
6.10376	NR_015379	UCA1	ref|Homo sapiens urothelial cancer associated 1 (UCA1), non-coding RNA [NR_015379]
6.04816	NM_005951	MT1H	ref|Homo sapiens metallothionein 1H (MT1H), mRNA [NM_005951]
6.04279	NM_080927	DCBLD2	ref|Homo sapiens discoidin, CUB and LCCL domain containing 2 (DCBLD2), mRNA [NM_080927]
6.00203	NM_005950	MT1G	ref|Homo sapiens metallothionein 1G (MT1G), mRNA [NM_005950]
5.93903	NM_005946	MT1A	ref|Homo sapiens metallothionein 1A (MT1A), mRNA [NM_005946]
5.93408	NM_002398	MEIS1	ref|Homo sapiens Meis homeobox 1 (MEIS1), mRNA [NM_002398]
5.91849	NR_001447	MT1L	ref|Homo sapiens metallothionein 1L (gene/pseudogene) (MT1L), non-coding RNA [NR_001447
5.89408	NM_001122679	ODZ2	ref|Homo sapiens odz, odd Oz/ten-m homolog 2 (Drosophila) (ODZ2), mRNA [NM_001122679]
5.89377	NM_000888	ITGB6	ref|Homo sapiens integrin, beta 6 (ITGB6), mRNA [NM_000888]
5.81402	NM_013310	C2orf27	ref|Homo sapiens chromosome 2 open reading frame 27 (C2orf27), mRNA [NM_013310]
5.80721	NM_001630	ANXA8L2	ref|Homo sapiens annexin A8-like 2 (ANXA8L2), mRNA [NM_001630]
5.80681	BC015449	BC015449	gb|Homo sapiens, clone IMAGE:4427279, mRNA. [BC015449]
5.77207	NM_003358	UGCG	ref|Homo sapiens UDP-glucose ceramide glucosyltransferase (UGCG), mRNA [NM_003358]
5.71247	NM_006905	PSG1	ref|Homo sapiens pregnancy specific beta-1-glycoprotein 1 (PSG1), mRNA [NM_006905]
5.69654	NM_031419	NFKBIZ	ref|Homo sapiens nuclear factor of kappa light polypeptide gene enhancer in B-cells inh
5.69518	NM_014358	CLEC4E	ref|Homo sapiens C-type lectin domain family 4, member E (CLEC4E), mRNA [NM_014358]
5.67376	NM_005952	MT1X	ref|Homo sapiens metallothionein 1X (MT1X), mRNA [NM_005952]
5.67299	NM_001013615	C1orf190	ref|Homo sapiens chromosome 1 open reading frame 190 (C1orf190), mRNA [NM_001013615]
5.62481	NM_182511	CBLN2	ref|Homo sapiens cerebellin 2 precursor (CBLN2), mRNA [NM_182511]
5.52957	NM_001031689	PLAA	ref|Homo sapiens phospholipase A2-activating protein (PLAA), mRNA [NM_001031689]
5.52223	NM_005845	ABCC4	ref|Homo sapiens ATP-binding cassette, sub-family C (CFTR/MRP), member 4 (ABCC4), trans
5.51483	NM_001001936	AFAP1L2	ref|Homo sapiens actin filament associated protein 1-like 2 (AFAP1L2), transcript varia
5.49692	ENST00000335083	LOC728449	ens|Uncharacterized protein ENSP00000334090 [Source:UniProtKB/TrEMBL;Acc:A6NF06] [ENST
5.44206	ENST00000341865	LOC100128918	ens|Uncharacterized protein C6orf132 [Source:UniProtKB/Swiss-Prot;Acc:Q5T0Z8] [ENST000
5.36751	NM_058229	FBXO32	ref|Homo sapiens F-box protein 32 (FBXO32), transcript variant 1, mRNA [NM_058229]
5.33044	NM_004861	GAL3ST1	ref|Homo sapiens galactose-3-O-sulfotransferase 1 (GAL3ST1), mRNA [NM_004861]
5.27098	NM_181726	ANKRD37	ref|Homo sapiens ankyrin repeat domain 37 (ANKRD37), mRNA [NM_181726]
5.23737	NM_001105663	NUDT7	ref|Homo sapiens nudix (nucleoside diphosphate linked moiety X)-type motif 7 (NUDT7), t
5.1895	BC043212	LOC100130288	gb|Homo sapiens cDNA clone IMAGE:5295205, with apparent retained intron. [BC043212]
5.16852	NM_004348	RUNX2	ref|Homo sapiens runt-related transcription factor 2 (RUNX2), transcript variant 3, mRN
5.16354	NM_018194	HHAT	ref|Homo sapiens hedgehog acyltransferase (HHAT), transcript variant 1, mRNA [NM_018194
5.06868	NM_000690	ALDH2	ref|Homo sapiens aldehyde dehydrogenase 2 family (mitochondrial) (ALDH2), nuclear gene
5.05608	NM_145168	SDR42E1	ref|Homo sapiens short chain dehydrogenase/reductase family 42E, member 1 (SDR42E1), mR
5.0524	NM_022772	EPS8L2	ref|Homo sapiens EPS8-like 2 (EPS8L2), mRNA [NM_022772]
5.02966	AF035020	AF035020	gb|Homo sapiens clone B2E9D5H myosin-reactive immunoglobulin heavy chain variable regio
5.0256	NM_015150	RFTN1	ref|Homo sapiens raftlin, lipid raft linker 1 (RFTN1), mRNA [NM_015150]
5.00272	NM_022443	MLF1	ref|Homo sapiens myeloid leukemia factor 1 (MLF1), transcript variant 1, mRNA [NM_02244
4.99728	AI379175	AI379175	gb|AI379175 tc66c08.x1 Soares_NhHMPu_S1 Homo sapiens cDNA clone IMAGE:2069582 3', mRNA
4.98841	NM_001127688	BEX4	ref|Homo sapiens brain expressed, X-linked 4 (BEX4), mRNA [NM_001127688]
4.98059	AF085920	AF085920	gb|Homo sapiens full length insert cDNA clone YR40C10. [AF085920]
4.96775	BC026081	ZNF585A	gb|Homo sapiens zinc finger protein 585A, mRNA (cDNA clone IMAGE:4837344). [BC026081]
4.95672	NM_000758	CSF2	ref|Homo sapiens colony stimulating factor 2 (granulocyte-macrophage) (CSF2), mRNA [NM_
4.92395	NM_017510	TMED9	ref|Homo sapiens transmembrane emp24 protein transport domain containing 9 (TMED9), mRN
4.90611	NM_213633	PSG4	ref|Homo sapiens pregnancy specific beta-1-glycoprotein 4 (PSG4), transcript variant 2,
4.90379	NM_001033719	ZNF404	ref|Homo sapiens zinc finger protein 404 (ZNF404), mRNA [NM_001033719]
4.8504	NM_002785	PSG11	ref|Homo sapiens pregnancy specific beta-1-glycoprotein 11 (PSG11), transcript variant
4.83835	NM_021992	TMSB15A	ref|Homo sapiens thymosin-like 8 (TMSL8), mRNA [NM_021992]
4.81132	ENST00000285605	ENST00000285605	ens|MARVEL domain-containing protein 1 [Source:UniProtKB/Swiss-Prot;Acc:Q9BSK0] [ENST0
4.60788	NM_004438	EPHA4	ref|Homo sapiens EPH receptor A4 (EPHA4), mRNA [NM_004438]
4.55703	NR_024031	KIAA0114	ref|Homo sapiens KIAA0114 (KIAA0114), non-coding RNA [NR_024031]
4.55319	NM_207380	C15orf52	ref|Homo sapiens chromosome 15 open reading frame 52 (C15orf52), mRNA [NM_207380]
4.54448	NM_000933	PLCB4	ref|Homo sapiens phospholipase C, beta 4 (PLCB4), transcript variant 1, mRNA [NM_000933
4.53587	BQ028381	BQ028381	gb|UI-H-CO0-aqy-e-01-0-UI.s1 NCI_CGAP_Sub9 Homo sapiens cDNA clone IMAGE:3105839 3', mR
4.51272	NM_145753	PHLDB2	ref|Homo sapiens pleckstrin homology-like domain, family B, member 2 (PHLDB2), transcri
4.48737	NM_001839	CNN3	ref|Homo sapiens calponin 3, acidic (CNN3), mRNA [NM_001839]
4.45918	AK056245	AK056245	gb|Homo sapiens cDNA FLJ31683 fis, clone NT2RI2005353. [AK056245]
4.45552	NM_020182	PMEPA1	ref|Homo sapiens prostate transmembrane protein, androgen induced 1 (PMEPA1), transcrip
4.44637	NM_032116	KATNAL1	ref|Homo sapiens katanin p60 subunit A-like 1 (KATNAL1), transcript variant 1, mRNA [NM
4.426	NM_178006	STARD13	ref|Homo sapiens StAR-related lipid transfer (START) domain containing 13 (STARD13), tr
4.40381	AK021929	ST3GAL4	gb|Homo sapiens cDNA FLJ11867 fis, clone HEMBA1006976, weakly similar to H.sapiens mRNA
4.39944	NM_002784	PSG9	ref|Homo sapiens pregnancy specific beta-1-glycoprotein 9 (PSG9), mRNA [NM_002784]
4.37606	NM_002658	PLAU	ref|Homo sapiens plasminogen activator, urokinase (PLAU), mRNA [NM_002658]
4.36152	NM_001846	COL4A2	ref|Homo sapiens collagen, type IV, alpha 2 (COL4A2), mRNA [NM_001846]
4.3564	THC2556204	THC2556204	thc|Q5C6Y1_SCHJA (Q5C6Y1) SJCHGC06719 protein (Fragment), partial (10%) [THC2556204]
4.34006	NM_004946	DOCK2	ref|Homo sapiens dedicator of cytokinesis 2 (DOCK2), mRNA [NM_004946]
4.32733	NM_017664	ANKRD10	ref|Homo sapiens ankyrin repeat domain 10 (ANKRD10), mRNA [NM_017664]
4.32093	NM_031207	HYI	ref|Homo sapiens hydroxypyruvate isomerase homolog (E. coli) (HYI), mRNA [NM_031207]
4.30983	BC002831	MGC4294	gb|Homo sapiens hypothetical protein MGC4294, mRNA (cDNA clone MGC:4294 IMAGE:3636069),
4.30104	ENST00000390594	ENST00000390594	ens|Immunoglobulin heavy chain V gene segment [Source:IMGT/GENE-DB;Acc:IGHV1-2] [ENST00
4.29775	NM_021213	PCTP	ref|Homo sapiens phosphatidylcholine transfer protein (PCTP), transcript variant 1, mRN
4.27292	NM_022164	TINAGL1	ref|Homo sapiens tubulointerstitial nephritis antigen-like 1 (TINAGL1), mRNA [NM_022164
4.2628	NM_021913	AXL	ref|Homo sapiens AXL receptor tyrosine kinase (AXL), transcript variant 1, mRNA [NM_021
4.24663	NM_004349	RUNX1T1	ref|Homo sapiens runt-related transcription factor 1; translocated to, 1 (cyclin D-rela
4.22969	NM_005059	RLN2	ref|Homo sapiens relaxin 2 (RLN2), transcript variant 2, mRNA [NM_005059]
4.22406	NM_001257	CDH13	ref|Homo sapiens cadherin 13, H-cadherin (heart) (CDH13), mRNA [NM_001257]
4.18541	AI824599	AI824599	gb|AI824599 wc18g09.x1 NCI_CGAP_Pr28 Homo sapiens cDNA clone IMAGE:2315584 3', mRNA seq
4.14934	NM_014805	EPM2AIP1	ref|Homo sapiens EPM2A (laforin) interacting protein 1 (EPM2AIP1), mRNA [NM_014805]
4.13002	NM_001136485	C11orf86	ref|Homo sapiens chromosome 11 open reading frame 86 (C11orf86), mRNA [NM_001136485]
4.12617	NM_002872	RAC2	ref|Homo sapiens ras-related C3 botulinum toxin substrate 2 (rho family, small GTP bind
4.10206	NM_007085	FSTL1	ref|Homo sapiens follistatin-like 1 (FSTL1), mRNA [NM_007085]
4.09867	AK093416	AK093416	gb|Homo sapiens cDNA FLJ36097 fis, clone TESTI2020956. [AK093416]
4.09723	NM_006663	PPP1R13L	ref|Homo sapiens protein phosphatase 1, regulatory (inhibitor) subunit 13 like (PPP1R13
4.07397	NM_005345	HSPA1A	ref|Homo sapiens heat shock 70kDa protein 1A (HSPA1A), mRNA [NM_005345]
4.06927	NM_006597	HSPA8	ref|Homo sapiens heat shock 70kDa protein 8 (HSPA8), transcript variant 1, mRNA [NM_006
4.05846	NM_014363	SACS	ref|Homo sapiens spastic ataxia of Charlevoix-Saguenay (sacsin) (SACS), mRNA [NM_014363
4.04135	NM_181519	SYT15	ref|Homo sapiens synaptotagmin XV (SYT15), transcript variant b, mRNA [NM_181519]
4.03349	NM_024893	C20orf39	ref|Homo sapiens chromosome 20 open reading frame 39 (C20orf39), mRNA [NM_024893]
4.01126	NM_005737	ARL4C	ref|Homo sapiens ADP-ribosylation factor-like 4C (ARL4C), mRNA [NM_005737]
3.98833	NM_004425	ECM1	ref|Homo sapiens extracellular matrix protein 1 (ECM1), transcript variant 1, mRNA [NM_
3.95902	NM_173812	DPY19L2	ref|Homo sapiens dpy-19-like 2 (C. elegans) (DPY19L2), mRNA [NM_173812]
3.90195	NM_005688	ABCC5	ref|Homo sapiens ATP-binding cassette, sub-family C (CFTR/MRP), member 5 (ABCC5), trans
3.88297	BC007394	MGC16291	gb|Homo sapiens hypothetical protein MGC16291, mRNA (cDNA clone MGC:16291 IMAGE:3834089
3.85722	NM_000820	GAS6	ref|Homo sapiens growth arrest-specific 6 (GAS6), mRNA [NM_000820]
3.85539	NM_001011667	CHCHD7	ref|Homo sapiens coiled-coil-helix-coiled-coil-helix domain containing 7 (CHCHD7), tran
3.8312	BC013389	BC013389	gb|Homo sapiens, clone IMAGE:3932143, mRNA. [BC013389]
3.80213	NM_003761	VAMP8	ref|Homo sapiens vesicle-associated membrane protein 8 (endobrevin) (VAMP8), mRNA [NM_0
3.79203	NM_005475	SH2B3	ref|Homo sapiens SH2B adaptor protein 3 (SH2B3), mRNA [NM_005475]
3.78726	NM_002629	PGAM1	ref|Homo sapiens phosphoglycerate mutase 1 (brain) (PGAM1), mRNA [NM_002629]
3.77851	AK130049	AK130049	gb|Homo sapiens cDNA FLJ26539 fis, clone KDN09310. [AK130049]
3.77203	NM_002737	PRKCA	ref|Homo sapiens protein kinase C, alpha (PRKCA), mRNA [NM_002737]
3.76704	NM_014687	KIAA0226	ref|Homo sapiens KIAA0226 (KIAA0226), mRNA [NM_014687]
3.76558	NM_018943	TUBA8	ref|Homo sapiens tubulin, alpha 8 (TUBA8), mRNA [NM_018943]
3.74924	NM_012454	TIAM2	ref|Homo sapiens T-cell lymphoma invasion and metastasis 2 (TIAM2), transcript variant
3.74744	BC022928	BC022928	gb|Homo sapiens cDNA clone IMAGE:3457540. [BC022928]
3.74178	NM_182909	FILIP1L	ref|Homo sapiens filamin A interacting protein 1-like (FILIP1L), transcript variant 1,
3.73399	NM_004737	LARGE	ref|Homo sapiens like-glycosyltransferase (LARGE), transcript variant 1, mRNA [NM_00473
3.7148	NM_138413	C10orf65	ref|Homo sapiens chromosome 10 open reading frame 65 (C10orf65), transcript variant 1,
3.714	ENST00000370306	ENST00000370306	ens|Gamma-aminobutyric acid receptor subunit theta Precursor (GABA(A) receptor subunit
3.71247	AK074449	TAF9B	gb|Homo sapiens cDNA FLJ23869 fis, clone LNG09860. [AK074449]
3.70836	THC2724046	THC2724046	gb|AA344632 EST50565 Gall bladder I Homo sapiens cDNA 5' end, mRNA sequence [AA344632]
3.69138	NM_145343	APOL1	ref|Homo sapiens apolipoprotein L, 1 (APOL1), transcript variant 2, mRNA [NM_145343]
3.6728	NM_000448	RAG1	ref|Homo sapiens recombination activating gene 1 (RAG1), mRNA [NM_000448]
3.66379	NM_000314	PTEN	ref|Homo sapiens phosphatase and tensin homolog (PTEN), mRNA [NM_000314]
3.65549	ENST00000381655	ENST00000381655	ens|Probable phospholipid-transporting ATPase IB (EC 3.6.3.1)(ATPase class I type 8A me
3.64374	NM_014575	SCHIP1	ref|Homo sapiens schwannomin interacting protein 1 (SCHIP1), mRNA [NM_014575]
3.63483	NM_001110199	FLJ37078	ref|Homo sapiens hypothetical protein FLJ37078 (FLJ37078), mRNA [NM_001110199]
3.63385	AF158555	GLS	gb|Homo sapiens glutaminase C mRNA, complete cds. [AF158555]
3.63139	NM_002185	IL7R	ref|Homo sapiens interleukin 7 receptor (IL7R), mRNA [NM_002185]
3.62789	NM_004368	CNN2	ref|Homo sapiens calponin 2 (CNN2), transcript variant 1, mRNA [NM_004368]
3.58572	THC2512545	THC2512545	thc|Q96IS6_HUMAN (Q96IS6) HSPA8 protein (Fragment), partial (16%) [THC2512545]
3.57025	NM_001792	CDH2	ref|Homo sapiens cadherin 2, type 1, N-cadherin (neuronal) (CDH2), mRNA [NM_001792]
3.56544	NM_014258	SYCP2	ref|Homo sapiens synaptonemal complex protein 2 (SYCP2), mRNA [NM_014258]
3.55915	AK024238	AK024238	gb|Homo sapiens cDNA FLJ14176 fis, clone NT2RP2003101. [AK024238]
3.55068	NM_022736	MFSD1	ref|Homo sapiens major facilitator superfamily domain containing 1 (MFSD1), mRNA [NM_02
3.52995	NM_020443	NAV1	ref|Homo sapiens neuron navigator 1 (NAV1), mRNA [NM_020443]
3.52946	NM_012472	LRRC6	ref|Homo sapiens leucine rich repeat containing 6 (LRRC6), mRNA [NM_012472]
3.50724	NM_006818	MLLT11	ref|Homo sapiens myeloid/lymphoid or mixed-lineage leukemia (trithorax homolog, Drosoph
3.5066	NM_001875	CPS1	ref|Homo sapiens carbamoyl-phosphate synthetase 1, mitochondrial (CPS1), nuclear gene e
3.49848	NM_032047	B3GNT5	ref|Homo sapiens UDP-GlcNAc:betaGal beta-1,3-N-acetylglucosaminyltransferase 5 (B3GNT5)
3.49731	NM_020386	HRASLS	ref|Homo sapiens HRAS-like suppressor (HRASLS), mRNA [NM_020386]
3.49242	AK098124	TBC1D8	gb|Homo sapiens cDNA FLJ40805 fis, clone TRACH2009060. [AK098124]
3.48788	NM_002505	NFYA	ref|Homo sapiens nuclear transcription factor Y, alpha (NFYA), transcript variant 1, mR
3.47829	NM_014508	APOBEC3C	ref|Homo sapiens apolipoprotein B mRNA editing enzyme, catalytic polypeptide-like 3C (A
3.47127	NM_031294	LRRC48	ref|Homo sapiens leucine rich repeat containing 48 (LRRC48), transcript variant 2, mRNA
3.45876	NM_004335	BST2	ref|Homo sapiens bone marrow stromal cell antigen 2 (BST2), mRNA [NM_004335]
3.45349	NM_014412	CACYBP	ref|Homo sapiens calcyclin binding protein (CACYBP), transcript variant 1, mRNA [NM_014
3.44313	BG777521	BG777521	gb|602664870F1 NIH_MGC_60 Homo sapiens cDNA clone IMAGE:4804769 5', mRNA sequence [BG77
3.43123	NM_001003818	TRIM6	ref|Homo sapiens tripartite motif-containing 6 (TRIM6), transcript variant 1, mRNA [NM_
3.42729	NM_001236	CBR3	ref|Homo sapiens carbonyl reductase 3 (CBR3), mRNA [NM_001236]
3.41807	NM_022725	FANCF	ref|Homo sapiens Fanconi anemia, complementation group F (FANCF), mRNA [NM_022725]
3.40704	THC2722577	THC2722577	thc|Q40PK4_DESAC (Q40PK4) IMP dehydrogenase/GMP reductase:Histidine kinase, HAMP region
3.40171	NM_017425	SPA17	ref|Homo sapiens sperm autoantigenic protein 17 (SPA17), mRNA [NM_017425]
3.39577	NM_053054	CATSPER1	ref|Homo sapiens cation channel, sperm associated 1 (CATSPER1), mRNA [NM_053054]
3.3935	NM_004292	RIN1	ref|Homo sapiens Ras and Rab interactor 1 (RIN1), mRNA [NM_004292]
3.38892	XM_001721671	LOC388532	ref|PREDICTED: Homo sapiens hypothetical LOC388532 (LOC388532), mRNA [XM_001721671]
3.36482	NM_018293	ZNF654	ref|Homo sapiens zinc finger protein 654 (ZNF654), mRNA [NM_018293]
3.35857	NM_020066	FMN2	ref|Homo sapiens formin 2 (FMN2), mRNA [NM_020066]
3.35574	AK055915	AK055915	gb|Homo sapiens cDNA FLJ31353 fis, clone MESAN2000264. [AK055915]
3.33096	NM_001018004	TPM1	ref|Homo sapiens tropomyosin 1 (alpha) (TPM1), transcript variant 3, mRNA [NM_001018004
3.32957	ENST00000243298	RAB9B	ens|Ras-related protein Rab-9B (Rab-9L)(RAB9-like protein) [Source:UniProtKB/Swiss-Prot
3.32918	NM_001033030	FAIM	ref|Homo sapiens Fas apoptotic inhibitory molecule (FAIM), transcript variant 1, mRNA [
3.31769	AK026140	AK026140	gb|Homo sapiens cDNA: FLJ22487 fis, clone HRC10931. [AK026140]
3.31435	NM_022843	PCDH20	ref|Homo sapiens protocadherin 20 (PCDH20), mRNA [NM_022843]
3.30167	BC039457	BC039457	gb|Homo sapiens cDNA clone IMAGE:5312122. [BC039457]
3.2913	NM_002718	PPP2R3A	ref|Homo sapiens protein phosphatase 2 (formerly 2A), regulatory subunit B'', alpha (PP
3.29029	NM_016569	TBX3	ref|Homo sapiens T-box 3 (TBX3), transcript variant 2, mRNA [NM_016569]
3.28843	NM_006502	POLH	ref|Homo sapiens polymerase (DNA directed), eta (POLH), mRNA [NM_006502]
3.28707	NM_004932	CDH6	ref|Homo sapiens cadherin 6, type 2, K-cadherin (fetal kidney) (CDH6), mRNA [NM_004932]
3.2745	XR_018676	LOC647954	gb|PREDICTED: Homo sapiens misc_RNA (LOC647954), miscRNA [XR_018676]
3.24952	NM_000641	IL11	ref|Homo sapiens interleukin 11 (IL11), mRNA [NM_000641]
3.24942	NM_002966	S100A10	ref|Homo sapiens S100 calcium binding protein A10 (S100A10), mRNA [NM_002966]
3.2429	NM_020754	CDGAP	ref|Homo sapiens Cdc42 GTPase-activating protein (CDGAP), mRNA [NM_020754]
3.2424	NM_002318	LOXL2	ref|Homo sapiens lysyl oxidase-like 2 (LOXL2), mRNA [NM_002318]
3.22326	NM_014220	TM4SF1	ref|Homo sapiens transmembrane 4 L six family member 1 (TM4SF1), mRNA [NM_014220]
3.21988	NM_032199	ARID5B	ref|Homo sapiens AT rich interactive domain 5B (MRF1-like) (ARID5B), mRNA [NM_032199]
3.21476	BG118529	BG118529	gb|602348464F1 NIH_MGC_90 Homo sapiens cDNA clone IMAGE:4443519 5', mRNA sequence [BG11
3.19746	NM_007183	PKP3	ref|Homo sapiens plakophilin 3 (PKP3), mRNA [NM_007183]
3.1929	CR617865	CR617865	gb|full-length cDNA clone CS0DF021YD16 of Fetal brain of Homo sapiens (human). [CR61786
3.18308	THC2677617	THC2677617	thc|Q6PIH3_HUMAN (Q6PIH3) DNHD3 protein, partial (3%) [THC2658879]
3.18014	NM_032342	C9orf125	ref|Homo sapiens chromosome 9 open reading frame 125 (C9orf125), mRNA [NM_032342]
3.17909	BC018597	BC018597	gb|Homo sapiens, clone IMAGE:3869276, mRNA. [BC018597]
3.1721	THC2538568	THC2538568	thc|1AK6 Destrin, Nmr, Minimized Average Structure. {Sus scrofa} (exp=-1; wgp=0; cg=0),
3.14628	NM_172229	KREMEN2	ref|Homo sapiens kringle containing transmembrane protein 2 (KREMEN2), transcript varia
3.14282	AL359605	AL359605	gb|Homo sapiens mRNA; cDNA DKFZp547G036 (from clone DKFZp547G036). [AL359605]
3.13907	BC041856	FLJ39632	gb|Homo sapiens cDNA clone IMAGE:5270501. [BC041856]
3.13464	THC2536682	THC2536682	gb|AA723549 ah24a04.s1 Soares_parathyroid_tumor_NbHPA Homo sapiens cDNA clone 1239726 3
3.13012	NM_001845	COL4A1	ref|Homo sapiens collagen, type IV, alpha 1 (COL4A1), mRNA [NM_001845]
3.12692	NM_002526	NT5E	ref|Homo sapiens 5'-nucleotidase, ecto (CD73) (NT5E), mRNA [NM_002526]
3.12351	NM_020893	KIAA1529	ref|Homo sapiens KIAA1529 (KIAA1529), mRNA [NM_020893]
3.11646	THC2650916	THC2650916	thc|NOLA1_HUMAN (Q9NY12) H/ACA ribonucleoprotein complex subunit 1 (Nucleolar protein f
3.11374	NM_007256	SLCO2B1	ref|Homo sapiens solute carrier organic anion transporter family, member 2B1 (SLCO2B1),
3.11088	NM_013231	FLRT2	ref|Homo sapiens fibronectin leucine rich transmembrane protein 2 (FLRT2), mRNA [NM_013
3.11065	NM_005576	LOXL1	ref|Homo sapiens lysyl oxidase-like 1 (LOXL1), mRNA [NM_005576]
3.10004	NM_001629	ALOX5AP	ref|Homo sapiens arachidonate 5-lipoxygenase-activating protein (ALOX5AP), mRNA [NM_001
3.09603	NM_018167	BTBD7	ref|Homo sapiens BTB (POZ) domain containing 7 (BTBD7), transcript variant 2, mRNA [NM_
3.09586	NM_032263	IQCG	ref|Homo sapiens IQ motif containing G (IQCG), transcript variant 1, mRNA [NM_032263]
3.07153	NM_032682	FOXP1	ref|Homo sapiens forkhead box P1 (FOXP1), transcript variant 1, mRNA [NM_032682]
3.06774	NM_001259	CDK6	ref|Homo sapiens cyclin-dependent kinase 6 (CDK6), mRNA [NM_001259]
3.06393	NM_006219	PIK3CB	ref|Homo sapiens phosphoinositide-3-kinase, catalytic, beta polypeptide (PIK3CB), mRNA
3.06136	XR_042339	LOC442160	ref|PREDICTED: Homo sapiens misc_RNA (LOC442160), miscRNA [XR_042339]
3.05997	NM_001008392	CTDSPL	ref|Homo sapiens CTD (carboxy-terminal domain, RNA polymerase II, polypeptide A) small
3.05903	NM_001821	CHML	ref|Homo sapiens choroideremia-like (Rab escort protein 2) (CHML), mRNA [NM_001821]
3.05738	NM_006704	SUGT1	ref|Homo sapiens SGT1, suppressor of G2 allele of SKP1 (S. cerevisiae) (SUGT1), transcr
3.05656	NM_003724	JRK	ref|Homo sapiens jerky homolog (mouse) (JRK), transcript variant 1, mRNA [NM_003724]
3.05122	NM_021102	SPINT2	ref|Homo sapiens serine peptidase inhibitor, Kunitz type, 2 (SPINT2), mRNA [NM_021102]
3.04728	NM_005851	CDK2AP2	ref|Homo sapiens cyclin-dependent kinase 2 associated protein 2 (CDK2AP2), mRNA [NM_005
3.03863	NM_014895	KIAA1009	ref|Homo sapiens KIAA1009 (KIAA1009), mRNA [NM_014895]
3.03076	NM_013390	TMEM2	ref|Homo sapiens transmembrane protein 2 (TMEM2), transcript variant 1, mRNA [NM_013390
3.02345	NM_170753	PGBD3	ref|Homo sapiens piggyBac transposable element derived 3 (PGBD3), mRNA [NM_170753]
3.02289	NM_001011538	LOC402176	ref|Homo sapiens similar to 60S ribosomal protein L21 (LOC402176), mRNA [NM_001011538]
3.02163	NM_006044	HDAC6	ref|Homo sapiens histone deacetylase 6 (HDAC6), mRNA [NM_006044]
3.01765	BC007072	ANKRD26L1	gb|Homo sapiens hypothetical protein MGC12538, mRNA (cDNA clone MGC:12538 IMAGE:3839075
3.01447	AL832834	LOC653284	gb|Homo sapiens mRNA; cDNA DKFZp667O0524 (from clone DKFZp667O0524). [AL832834]
3.01029	NM_004863	SPTLC2	ref|Homo sapiens serine palmitoyltransferase, long chain base subunit 2 (SPTLC2), mRNA
2.99512	NM_024537	CARS2	ref|Homo sapiens cysteinyl-tRNA synthetase 2, mitochondrial (putative) (CARS2), nuclear
2.98352	NM_015672	RIMBP3	ref|Homo sapiens RIMS binding protein 3 (RIMBP3), mRNA [NM_015672]
2.98263	NM_014857	RABGAP1L	ref|Homo sapiens RAB GTPase activating protein 1-like (RABGAP1L), transcript variant 1,
2.97896	NM_016206	VGLL3	ref|Homo sapiens vestigial like 3 (Drosophila) (VGLL3), mRNA [NM_016206]
2.9731	NM_020918	GPAM	ref|Homo sapiens glycerol-3-phosphate acyltransferase, mitochondrial (GPAM), nuclear ge
2.96949	NM_001620	AHNAK	ref|Homo sapiens AHNAK nucleoprotein (AHNAK), transcript variant 1, mRNA [NM_001620]
2.96507	BX538052	PTPLAD2	gb|Homo sapiens mRNA; cDNA DKFZp686F01145 (from clone DKFZp686F01145). [BX538052]
2.96493	NM_032174	TOMM40L	ref|Homo sapiens translocase of outer mitochondrial membrane 40 homolog (yeast)-like (T
2.96112	NM_002436	MPP1	ref|Homo sapiens membrane protein, palmitoylated 1, 55kDa (MPP1), mRNA [NM_002436]
2.96042	XM_001718660	LOC100134400	ref|PREDICTED: Homo sapiens hypothetical protein LOC100134400 (LOC100134400), partial m
2.95765	NM_003356	UCP3	ref|Homo sapiens uncoupling protein 3 (mitochondrial, proton carrier) (UCP3), nuclear g
2.9522	NM_004096	EIF4EBP2	ref|Homo sapiens eukaryotic translation initiation factor 4E binding protein 2 (EIF4EBP
2.95061	NM_000982	RPL21	ref|Homo sapiens ribosomal protein L21 (RPL21), mRNA [NM_000982]
2.94928	NM_194317	LYPD6	ref|Homo sapiens LY6/PLAUR domain containing 6 (LYPD6), mRNA [NM_194317]
2.94891	NM_152765	C8orf46	ref|Homo sapiens chromosome 8 open reading frame 46 (C8orf46), mRNA [NM_152765]
2.94209	NM_032316	NICN1	ref|Homo sapiens nicolin 1 (NICN1), mRNA [NM_032316]
2.94127	NM_001040022	SIRPA	ref|Homo sapiens signal-regulatory protein alpha (SIRPA), transcript variant 1, mRNA [N
2.93449	NM_182705	FAM101B	ref|Homo sapiens family with sequence similarity 101, member B (FAM101B), mRNA [NM_1827
2.92806	BC032042	BC032042	gb|Homo sapiens cDNA clone IMAGE:4819488. [BC032042]
2.92427	NM_004185	WNT2B	ref|Homo sapiens wingless-type MMTV integration site family, member 2B (WNT2B), transcr
2.91893	NM_182943	PLOD2	ref|Homo sapiens procollagen-lysine, 2-oxoglutarate 5-dioxygenase 2 (PLOD2), transcript
2.91396	NM_001004065	AKAP2	ref|Homo sapiens A kinase (PRKA) anchor protein 2 (AKAP2), transcript variant 1, mRNA [
2.90823	NM_032165	LRRIQ1	ref|Homo sapiens leucine-rich repeats and IQ motif containing 1 (LRRIQ1), transcript va
2.90763	CX783461	CX783461	gb|HESC3_22_A01.g1_A036 Human embryonic stem cells Homo sapiens cDNA clone IMAGE:747751
2.90643	NM_020455	GPR126	ref|Homo sapiens G protein-coupled receptor 126 (GPR126), transcript variant a1, mRNA [
2.9061	NM_004811	LPXN	ref|Homo sapiens leupaxin (LPXN), mRNA [NM_004811]
2.90467	BC012204	FNDC3B	gb|Homo sapiens fibronectin type III domain containing 3B, mRNA (cDNA clone IMAGE:38828
2.89402	AL831999	AL831999	gb|Homo sapiens mRNA; cDNA DKFZp451K063 (from clone DKFZp451K063). [AL831999]
2.89371	NM_183352	SEC13	ref|Homo sapiens SEC13 homolog (S. cerevisiae) (SEC13), transcript variant 1, mRNA [NM_
2.89371	NM_012430	SEC22A	ref|Homo sapiens SEC22 vesicle trafficking protein homolog A (S. cerevisiae) (SEC22A),
2.89074	THC2618322	THC2618322	gb|AI573267 tn03f02.x1 NCI_CGAP_Brn25 Homo sapiens cDNA clone IMAGE:2166555 3', mRNA se
2.89055	THC2694827	THC2694827	thc|U74612 forkhead box M1A {Homo sapiens} (exp=-1; wgp=0; cg=0), partial (3%) [THC2694
2.88802	NM_001300	KLF6	ref|Homo sapiens Kruppel-like factor 6 (KLF6), transcript variant 2, mRNA [NM_001300]
2.88225	NM_014051	TMEM14A	ref|Homo sapiens transmembrane protein 14A (TMEM14A), mRNA [NM_014051]
2.86643	NM_206855	QKI	ref|Homo sapiens quaking homolog, KH domain RNA binding (mouse) (QKI), transcript varia
2.85433	NM_015032	PDS5B	ref|Homo sapiens PDS5, regulator of cohesion maintenance, homolog B (S. cerevisiae) (PD
2.84587	AA151106	AA151106	gb|zl48e07.s1 Soares_pregnant_uterus_NbHPU Homo sapiens cDNA clone IMAGE:505188 3', mRN
2.83986	AK094748	LOC100128398	gb|Homo sapiens cDNA FLJ37429 fis, clone BRAWH2001666. [AK094748]
2.83306	AL390214	AL390214	gb|Homo sapiens mRNA; cDNA DKFZp564O2423 (from clone DKFZp564O2423) [AL390214]
2.82953	NM_018192	LEPREL1	ref|Homo sapiens leprecan-like 1 (LEPREL1), transcript variant 1, mRNA [NM_018192]
2.82558	NM_032042	FAM172A	ref|Homo sapiens family with sequence similarity 172, member A (FAM172A), mRNA [NM_0320
2.82072	THC2599177	THC2599177	thc|Q6P6D7_HUMAN (Q6P6D7) Phosphoglycerate mutase 1 (Brain), partial (47%) [THC2599177]
2.81183	NR_024380	LOC441666	ref|Homo sapiens zinc finger protein 91 pseudogene (LOC441666), non-coding RNA [NR_0243
2.81085	NM_018073	TRIM68	ref|Homo sapiens tripartite motif-containing 68 (TRIM68), mRNA [NM_018073]
2.80985	AK074179	KNDC1	gb|Homo sapiens mRNA for FLJ00252 protein. [AK074179]
2.8089	NM_017833	DNAJC28	ref|Homo sapiens DnaJ (Hsp40) homolog, subfamily C, member 28 (DNAJC28), transcript var
2.80259	NM_079423	MYL6	ref|Homo sapiens myosin, light chain 6, alkali, smooth muscle and non-muscle (MYL6), tr
2.80193	NM_020696	KIAA1143	ref|Homo sapiens KIAA1143 (KIAA1143), mRNA [NM_020696]
2.79988	NR_024496	LOC442421	ref|Homo sapiens hypothetical LOC442421 (LOC442421), non-coding RNA [NR_024496]
2.79851	BC015987	BC015987	gb|Homo sapiens, clone IMAGE:4096273, mRNA. [BC015987]
2.79131	NM_138787	C11orf74	ref|Homo sapiens chromosome 11 open reading frame 74 (C11orf74), mRNA [NM_138787]
2.78991	AK074562	AK074562	gb|Homo sapiens cDNA FLJ90081 fis, clone HEMBA1004952. [AK074562]
2.78128	NM_032246	MEX3B	ref|Homo sapiens mex-3 homolog B (C. elegans) (MEX3B), mRNA [NM_032246]
2.78102	NM_000817	GAD1	ref|Homo sapiens glutamate decarboxylase 1 (brain, 67kDa) (GAD1), transcript variant GA
2.77728	NM_007289	MME	ref|Homo sapiens membrane metallo-endopeptidase (MME), transcript variant 2b, mRNA [NM_
2.77635	NM_001336	CTSZ	ref|Homo sapiens cathepsin Z (CTSZ), mRNA [NM_001336]
2.77413	NM_000312	PROC	ref|Homo sapiens protein C (inactivator of coagulation factors Va and VIIIa) (PROC), mR
2.77068	NM_022359	PDE4DIP	ref|Homo sapiens phosphodiesterase 4D interacting protein (PDE4DIP), transcript variant
2.76561	NM_017567	NAGK	ref|Homo sapiens N-acetylglucosamine kinase (NAGK), mRNA [NM_017567]
2.75994	NM_006517	SLC16A2	ref|Homo sapiens solute carrier family 16, member 2 (monocarboxylic acid transporter 8)
2.75778	BX090390	BX090390	gb|BX090390 Soares fetal liver spleen 1NFLS Homo sapiens cDNA clone IMAGp998I10652 ; IM
2.75515	NM_052902	STK11IP	ref|Homo sapiens serine/threonine kinase 11 interacting protein (STK11IP), mRNA [NM_052
2.75369	CD521938	CD521938	gb|AGENCOURT_14355279 NIH_MGC_191 Homo sapiens cDNA clone IMAGE:30413934 5', mRNA seque
2.75088	XR_015398	LOC730747	gb|PREDICTED: Homo sapiens misc_RNA (LOC730747), miscRNA [XR_015398]
2.74844	ENST00000400362	ENST00000400362	ens|Uncharacterized protein ENSP00000383214 [Source:UniProtKB/TrEMBL;Acc:A8MWX4] [ENST
2.74645	NM_014550	CARD10	ref|Homo sapiens caspase recruitment domain family, member 10 (CARD10), mRNA [NM_014550
2.74643	NM_016305	SS18L2	ref|Homo sapiens synovial sarcoma translocation gene on chromosome 18-like 2 (SS18L2),
2.74431	BI013473	BI013473	gb|RC0-ET0185-220101-021-h02 ET0185 Homo sapiens cDNA, mRNA sequence [BI013473]
2.74335	NM_004808	NMT2	ref|Homo sapiens N-myristoyltransferase 2 (NMT2), mRNA [NM_004808]
2.74304	NM_014463	LSM3	ref|Homo sapiens LSM3 homolog, U6 small nuclear RNA associated (S. cerevisiae) (LSM3),
2.739	NM_001333	CTSL2	ref|Homo sapiens cathepsin L2 (CTSL2), mRNA [NM_001333]
2.73525	NM_198576	AGRN	ref|Homo sapiens agrin (AGRN), mRNA [NM_198576]
2.73114	NM_004087	DLG1	ref|Homo sapiens discs, large homolog 1 (Drosophila) (DLG1), transcript variant 2, mRNA
2.73102	NM_178537	B4GALNT4	ref|Homo sapiens beta-1,4-N-acetyl-galactosaminyl transferase 4 (B4GALNT4), mRNA [NM_17
2.72158	NM_002783	PSG7	ref|Homo sapiens pregnancy specific beta-1-glycoprotein 7 (PSG7), mRNA [NM_002783]
2.71952	NM_177438	DICER1	ref|Homo sapiens dicer 1, ribonuclease type III (DICER1), transcript variant 1, mRNA [N
2.71619	NM_173354	SIK1	ref|Homo sapiens salt-inducible kinase 1 (SIK1), mRNA [NM_173354]
2.71401	NM_018566	YOD1	ref|Homo sapiens YOD1 OTU deubiquinating enzyme 1 homolog (S. cerevisiae) (YOD1), mRNA
2.71382	AK023424	FLJ27365	gb|Homo sapiens cDNA FLJ13362 fis, clone PLACE1000236. [AK023424]
2.7107	NM_001369	DNAH5	ref|Homo sapiens dynein, axonemal, heavy chain 5 (DNAH5), mRNA [NM_001369]
2.70885	NM_014988	LIMCH1	ref|Homo sapiens LIM and calponin homology domains 1 (LIMCH1), transcript variant 1, mR
2.70608	NM_001008528	MXRA7	ref|Homo sapiens matrix-remodelling associated 7 (MXRA7), transcript variant 1, mRNA [N
2.70523	NM_007173	PRSS23	ref|Homo sapiens protease, serine, 23 (PRSS23), mRNA [NM_007173]
2.70436	XM_001719899	RP11-309M23.2	ref|PREDICTED: Homo sapiens 60S ribosomal protein L14-like (LOC442442), mRNA [XM_001719
2.70311	NM_153605	CRYBG3	ref|Homo sapiens beta-gamma crystallin domain containing 3 (CRYBG3), mRNA [NM_153605]
2.70205	NM_173543	DZIP1L	ref|Homo sapiens DAZ interacting protein 1-like (DZIP1L), mRNA [NM_173543]
2.68269	NM_182612	PDDC1	ref|Homo sapiens Parkinson disease 7 domain containing 1 (PDDC1), mRNA [NM_182612]
2.68217	NM_006500	MCAM	ref|Homo sapiens melanoma cell adhesion molecule (MCAM), mRNA [NM_006500]
2.67929	NM_012219	MRAS	ref|Homo sapiens muscle RAS oncogene homolog (MRAS), transcript variant 1, mRNA [NM_012
2.67812	NM_006133	DAGLA	ref|Homo sapiens diacylglycerol lipase, alpha (DAGLA), mRNA [NM_006133]
2.67781	XM_290799	ARHGAP23	gb|PREDICTED: Homo sapiens Rho GTPase activating protein 23, transcript variant 1 (ARHG
2.67398	XM_001714380	LOC100132357	ref|PREDICTED: Homo sapiens similar to hCG1656091 (LOC100132357), mRNA [XM_001714380]
2.67285	AL390181	AL390181	gb|Homo sapiens mRNA; cDNA DKFZp547J125 (from clone DKFZp547J125). [AL390181]
2.67094	NM_006105	RAPGEF3	ref|Homo sapiens Rap guanine nucleotide exchange factor (GEF) 3 (RAPGEF3), transcript v
2.6692	NM_012081	ELL2	ref|Homo sapiens elongation factor, RNA polymerase II, 2 (ELL2), mRNA [NM_012081]
2.66203	CR614418	CR614418	gb|full-length cDNA clone CS0DF025YL10 of Fetal brain of Homo sapiens (human). [CR61441
2.65451	NM_145755	TTC21A	ref|Homo sapiens tetratricopeptide repeat domain 21A (TTC21A), transcript variant 2, mR
2.65096	NM_016429	COPZ2	ref|Homo sapiens coatomer protein complex, subunit zeta 2 (COPZ2), mRNA [NM_016429]
2.65071	NM_001323	CST6	ref|Homo sapiens cystatin E/M (CST6), mRNA [NM_001323]
2.64768	NM_021932	RIC8A	ref|Homo sapiens resistance to inhibitors of cholinesterase 8 homolog A (C. elegans) (R
2.64668	NM_018660	ZNF395	ref|Homo sapiens zinc finger protein 395 (ZNF395), mRNA [NM_018660]
2.64591	NM_013962	NRG1	ref|Homo sapiens neuregulin 1 (NRG1), transcript variant GGF2, mRNA [NM_013962]
2.64389	BI333945	BI333945	gb|BI333945 602997212F1 NIH_MGC_12 Homo sapiens cDNA clone IMAGE:5139483 5', mRNA seque
2.6373	NM_015059	TLN2	ref|Homo sapiens talin 2 (TLN2), mRNA [NM_015059]
2.63722	NM_173571	RP6-166C19.11	ref|Homo sapiens cancer/testis CT47 family, member 11 (CT47.11), mRNA [NM_173571]
2.63414	AK021777	GALNT10	gb|Homo sapiens cDNA FLJ11715 fis, clone HEMBA1005223. [AK021777]
2.63035	AK128751	AK128751	gb|Homo sapiens cDNA FLJ44726 fis, clone BRACE3024444. [AK128751]
2.62781	NM_197941	ADAMTS6	ref|Homo sapiens ADAM metallopeptidase with thrombospondin type 1 motif, 6 (ADAMTS6), m
2.62655	AK095242	CTNNB1	gb|Homo sapiens cDNA FLJ37923 fis, clone CTONG1000283, weakly similar to BETA-CATENIN.
2.62443	AK024870	DYRK2	gb|Homo sapiens cDNA: FLJ21217 fis, clone COL00536. [AK024870]
2.6165	AK025142	DST	gb|Homo sapiens cDNA: FLJ21489 fis, clone COL05450. [AK025142]
2.61401	NM_032294	CAMKK1	ref|Homo sapiens calcium/calmodulin-dependent protein kinase kinase 1, alpha (CAMKK1),
2.61017	XM_001726960	LDHAL3	gb|PREDICTED: Homo sapiens lactate dehydrogenase A-like 3 (LDHAL3), mRNA [XM_001726960]
2.60989	AL050097	DKFZP586B0319	gb|Homo sapiens mRNA; cDNA DKFZp586B0319 (from clone DKFZp586B0319) [AL050097]
2.60956	NM_002070	GNAI2	ref|Homo sapiens guanine nucleotide binding protein (G protein), alpha inhibiting activ
2.60776	NM_152262	ZNF439	ref|Homo sapiens zinc finger protein 439 (ZNF439), mRNA [NM_152262]
2.60537	XM_942822	LOC646626	ref|PREDICTED: Homo sapiens hypothetical LOC646626 (LOC646626), mRNA [XM_942822]
2.59761	NM_020733	HEG1	ref|Homo sapiens HEG homolog 1 (zebrafish) (HEG1), mRNA [NM_020733]
2.595	NM_020317	C1orf63	ref|Homo sapiens chromosome 1 open reading frame 63 (C1orf63), mRNA [NM_020317]
2.58875	AK001829	LOC440498	gb|Homo sapiens cDNA FLJ10967 fis, clone PLACE1000798. [AK001829]
2.58668	NM_003898	SYNJ2	ref|Homo sapiens synaptojanin 2 (SYNJ2), mRNA [NM_003898]
2.57874	NM_031925	TMEM120A	ref|Homo sapiens transmembrane protein 120A (TMEM120A), mRNA [NM_031925]
2.5735	XM_001725488	LOC388621	gb|PREDICTED: Homo sapiens hypothetical LOC388621 (LOC388621), mRNA [XM_001725488]
2.57072	BX427767	BX427767	gb|BX427767 Homo sapiens FETAL LIVER Homo sapiens cDNA clone CS0DM012YK01 3-PRIME, mRNA
2.56912	NM_001409	MEGF6	ref|Homo sapiens multiple EGF-like-domains 6 (MEGF6), mRNA [NM_001409]
2.56492	NM_178275	IGFN1	ref|Homo sapiens immunoglobulin-like and fibronectin type III domain containing 1 (IGFN
2.56007	AF151697	SENP2	gb|Homo sapiens sentrin-specific protease (SENP2) mRNA, complete cds. [AF151697]
2.55868	CA314451	CA314451	gb|CA314451 UI-CF-FN0-afh-a-09-0-UI.s1 UI-CF-FN0 Homo sapiens cDNA clone UI-CF-FN0-afh-
2.55676	NM_002960	S100A3	ref|Homo sapiens S100 calcium binding protein A3 (S100A3), mRNA [NM_002960]
2.55607	BQ717518	BQ717518	gb|AGENCOURT_8478230 Lupski_sympathetic_trunk Homo sapiens cDNA clone IMAGE:6196840 5',
2.55316	XR_015992	LOC731688	ref|PREDICTED: Homo sapiens misc_RNA (LOC731688), miscRNA [XR_015992]
2.5411	NM_004068	AP2M1	ref|Homo sapiens adaptor-related protein complex 2, mu 1 subunit (AP2M1), transcript va
2.53509	NM_005932	MIPEP	ref|Homo sapiens mitochondrial intermediate peptidase (MIPEP), nuclear gene encoding mi
2.53302	NM_030643	APOL4	ref|Homo sapiens apolipoprotein L, 4 (APOL4), transcript variant a, mRNA [NM_030643]
2.53207	NM_002273	KRT8	ref|Homo sapiens keratin 8 (KRT8), mRNA [NM_002273]
2.52975	NM_001078171	FAM127A	ref|Homo sapiens family with sequence similarity 127, member A (FAM127A), mRNA [NM_0010
2.52917	NR_024412	LOC401397	ref|Homo sapiens hypothetical LOC401397 (LOC401397), transcript variant 1, non-coding R
2.5267	AK094629	AK094629	gb|Homo sapiens cDNA FLJ37310 fis, clone BRAMY2016706. [AK094629]
2.52201	NM_021629	GNB4	ref|Homo sapiens guanine nucleotide binding protein (G protein), beta polypeptide 4 (GN
2.52101	NM_030786	SYNC	ref|Homo sapiens syncoilin, intermediate filament protein (SYNC), mRNA [NM_030786]
2.51758	BM989848	BM989848	gb|UI-H-DI0-ato-k-13-0-UI.s1 NCI_CGAP_DI0 Homo sapiens cDNA clone IMAGE:5862276 3', mRN
2.51745	NM_001030059	PPAPDC1A	ref|Homo sapiens phosphatidic acid phosphatase type 2 domain containing 1A (PPAPDC1A),
2.51653	NM_014719	FAM115A	ref|Homo sapiens family with sequence similarity 115, member A (FAM115A), mRNA [NM_0147
2.51549	NM_021915	ZNF69	ref|Homo sapiens zinc finger protein 69 (ZNF69), mRNA [NM_021915]
2.51055	NM_012425	RSU1	ref|Homo sapiens Ras suppressor protein 1 (RSU1), transcript variant 1, mRNA [NM_012425
2.51029	NM_015051	TXNDC4	ref|Homo sapiens thioredoxin domain containing 4 (endoplasmic reticulum) (TXNDC4), mRNA
2.50939	CR621447	FLJ20674	gb|full-length cDNA clone CS0DD008YK01 of Neuroblastoma Cot 50-normalized of Homo sapie
2.50824	NM_013443	ST6GALNAC6	ref|Homo sapiens ST6 (alpha-N-acetyl-neuraminyl-2,3-beta-galactosyl-1,3)-N-acetylgalact
2.50768	AF318360	MNT	gb|Homo sapiens pp7518 mRNA, complete cds. [AF318360]
2.50224	NM_019001	XRN1	ref|Homo sapiens 5'-3' exoribonuclease 1 (XRN1), transcript variant 1, mRNA [NM_019001]
2.50146	ENST00000327299	ENST00000327299	ens|Adenylate kinase isoenzyme 4, mitochondrial (EC 2.7.4.3)(Adenylate kinase 3-like)(A
2.50096	NM_007286	SYNPO	ref|Homo sapiens synaptopodin (SYNPO), transcript variant 1, mRNA [NM_007286]
2.49846	NM_005385	NKTR	ref|Homo sapiens natural killer-tumor recognition sequence (NKTR), mRNA [NM_005385]
2.49588	CR600585	CR600585	gb|full-length cDNA clone CS0DA006YP13 of Neuroblastoma of Homo sapiens (human). [CR600
2.49588	NM_194296	LOC202051	ref|Homo sapiens hypothetical protein LOC202051 (LOC202051), mRNA [NM_194296]
2.4957	NM_016291	IP6K2	ref|Homo sapiens inositol hexakisphosphate kinase 2 (IP6K2), transcript variant 1, mRNA
2.49421	NM_004397	DDX6	ref|Homo sapiens DEAD (Asp-Glu-Ala-Asp) box polypeptide 6 (DDX6), mRNA [NM_004397]
2.48787	L40403	YLPM1	gb|Homo sapiens (clone zap3) mRNA, 3' end of cds. [L40403]
2.48731	BX107836	BX107836	gb|BX107836 Soares_fetal_heart_NbHH19W Homo sapiens cDNA clone IMAGp998I17743, mRNA seq
2.48537	NM_003564	TAGLN2	ref|Homo sapiens transgelin 2 (TAGLN2), mRNA [NM_003564]
2.48498	NM_012333	MYCBP	ref|Homo sapiens c-myc binding protein (MYCBP), mRNA [NM_012333]
2.48431	NM_024843	CYBRD1	ref|Homo sapiens cytochrome b reductase 1 (CYBRD1), transcript variant 1, mRNA [NM_0248
2.47888	ENST00000244249	ENST00000244249	ens|Uncharacterized protein ENSP00000244249 Fragment [Source:UniProtKB/TrEMBL;Acc:A6NH
2.47793	NM_004537	NAP1L1	ref|Homo sapiens nucleosome assembly protein 1-like 1 (NAP1L1), transcript variant 2, m
2.47442	NM_030939	C6orf62	ref|Homo sapiens chromosome 6 open reading frame 62 (C6orf62), mRNA [NM_030939]
2.47322	NM_006449	CDC42EP3	ref|Homo sapiens CDC42 effector protein (Rho GTPase binding) 3 (CDC42EP3), mRNA [NM_006
2.47196	NM_152692	C1GALT1C1	ref|Homo sapiens C1GALT1-specific chaperone 1 (C1GALT1C1), transcript variant 1, mRNA [
2.47035	NM_014367	FAM162A	ref|Homo sapiens family with sequence similarity 162, member A (FAM162A), mRNA [NM_0143
2.4677	NM_001080546	TMEM218	ref|Homo sapiens transmembrane protein 218 (TMEM218), mRNA [NM_001080546]
2.4643	NM_019013	FAM64A	ref|Homo sapiens family with sequence similarity 64, member A (FAM64A), mRNA [NM_019013
2.46229	ENST00000392897	WWTR1	ens|WW domain-containing transcription regulator protein 1 (Transcriptional coactivator
2.46137	NM_001126493	tcag7.873	ref|Homo sapiens hypothetical LOC402644 (LOC402644), mRNA [NM_001126493]
2.46055	NM_178564	NRBP2	ref|Homo sapiens nuclear receptor binding protein 2 (NRBP2), mRNA [NM_178564]
2.45754	NM_006622	PLK2	ref|Homo sapiens polo-like kinase 2 (Drosophila) (PLK2), mRNA [NM_006622]
2.45649	NM_016529	ATP8A2	ref|Homo sapiens ATPase, aminophospholipid transporter-like, class I, type 8A, member 2
2.44979	NM_001410	MEGF8	ref|Homo sapiens multiple EGF-like-domains 8 (MEGF8), mRNA [NM_001410]
2.44967	NM_016303	WBP5	ref|Homo sapiens WW domain binding protein 5 (WBP5), transcript variant 1, mRNA [NM_016
2.44893	THC2586905	THC2586905	thc|BC051814 YWHAZ protein {Homo sapiens} (exp=-1; wgp=0; cg=0), partial (60%) [THC2586
2.44692	NM_018313	PBRM1	ref|Homo sapiens polybromo 1 (PBRM1), transcript variant 2, mRNA [NM_018313]
2.44623	NM_005870	SAP18	ref|Homo sapiens Sin3A-associated protein, 18kDa (SAP18), mRNA [NM_005870]
2.43429	THC2654608	THC2654608	thc|Q961E2_DROME (Q961E2) GM14238p, partial (8%) [THC2654608]
2.43427	THC2536817	THC2536817	thc|Q7Z4X1_HUMAN (Q7Z4X1) Cytoplasmic dynein intermediate chain 2C, partial (4%) [THC25
2.43311	NM_014755	SERTAD2	ref|Homo sapiens SERTA domain containing 2 (SERTAD2), mRNA [NM_014755]
2.43143	NM_004536	NAIP	ref|Homo sapiens NLR family, apoptosis inhibitory protein (NAIP), transcript variant 1,
2.43079	AK056190	DFNB31	gb|Homo sapiens cDNA FLJ31628 fis, clone NT2RI2003344. [AK056190]
2.43001	NM_016953	PDE11A	ref|Homo sapiens phosphodiesterase 11A (PDE11A), transcript variant 4, mRNA [NM_016953]
2.42636	NM_015662	IFT172	ref|Homo sapiens intraflagellar transport 172 homolog (Chlamydomonas) (IFT172), mRNA [N
2.4246	NM_033364	C3orf15	ref|Homo sapiens chromosome 3 open reading frame 15 (C3orf15), mRNA [NM_033364]
2.42383	NM_020390	EIF5A2	ref|Homo sapiens eukaryotic translation initiation factor 5A2 (EIF5A2), mRNA [NM_020390
2.42098	AW993939	AW993939	gb|AW993939 RC1-BN0035-130400-013-b06 BN0035 Homo sapiens cDNA, mRNA sequence [AW993939
2.41548	AK300387	AK300387	gb|Homo sapiens cDNA FLJ60890 complete cds, moderately similar to HECT domain and RCC1-
2.4139	NM_199168	CXCL12	ref|Homo sapiens chemokine (C-X-C motif) ligand 12 (stromal cell-derived factor 1) (CXC
2.41211	NM_015529	MOXD1	ref|Homo sapiens monooxygenase, DBH-like 1 (MOXD1), transcript variant 2, mRNA [NM_0155
2.40873	NM_031916	ROPN1L	ref|Homo sapiens ropporin 1-like (ROPN1L), mRNA [NM_031916]
2.40855	CR621534	NUTF2	gb|full-length cDNA clone CS0DI061YF17 of Placenta Cot 25-normalized of Homo sapiens (h
2.4063	NM_001039775	AIM1L	ref|Homo sapiens absent in melanoma 1-like (AIM1L), mRNA [NM_001039775]
2.40629	NM_173824	C3orf38	ref|Homo sapiens chromosome 3 open reading frame 38 (C3orf38), mRNA [NM_173824]
2.40479	NM_001001701	C4orf3	ref|Homo sapiens chromosome 4 open reading frame 3 (C4orf3), mRNA [NM_001001701]
2.40361	CR601315	NHLRC3	gb|full-length cDNA clone CS0DC001YJ02 of Neuroblastoma Cot 25-normalized of Homo sapie
2.39839	ENST00000356555	ENST00000356555	ens|Putative KRAB domain-containing protein LOC134466 [Source:UniProtKB/Swiss-Prot;Acc
2.39793	NM_003355	UCP2	ref|Homo sapiens uncoupling protein 2 (mitochondrial, proton carrier) (UCP2), nuclear g
2.39619	NM_004800	TM9SF2	ref|Homo sapiens transmembrane 9 superfamily member 2 (TM9SF2), mRNA [NM_004800]
2.39336	NM_152694	ZCCHC5	ref|Homo sapiens zinc finger, CCHC domain containing 5 (ZCCHC5), mRNA [NM_152694]
2.39332	NM_021103	TMSB10	ref|Homo sapiens thymosin beta 10 (TMSB10), mRNA [NM_021103]
2.39275	NR_024337	C1orf133	ref|Homo sapiens chromosome 1 open reading frame 133 (C1orf133), non-coding RNA [NR_024
2.39245	NM_032813	TMTC4	ref|Homo sapiens transmembrane and tetratricopeptide repeat containing 4 (TMTC4), trans
2.39155	NM_181709	FAM101A	ref|Homo sapiens family with sequence similarity 101, member A (FAM101A), mRNA [NM_1817
2.39147	ENST00000358293	C20orf177	ens|Uncharacterized protein C20orf177 [Source:UniProtKB/Swiss-Prot;Acc:Q9NTX9] [ENST00
2.38902	XR_018597	LOC149501	ref|PREDICTED: Homo sapiens misc_RNA (LOC149501), miscRNA [XR_018597]
2.38854	NM_020640	DCUN1D1	ref|Homo sapiens DCN1, defective in cullin neddylation 1, domain containing 1 (S. cerev
2.38334	NM_019086	FLJ20674	ref|Homo sapiens hypothetical protein FLJ20674 (FLJ20674), mRNA [NM_019086]
2.38294	NM_015972	POLR1D	ref|Homo sapiens polymerase (RNA) I polypeptide D, 16kDa (POLR1D), transcript variant 1
2.38198	NM_005817	M6PRBP1	ref|Homo sapiens mannose-6-phosphate receptor binding protein 1 (M6PRBP1), mRNA [NM_005
2.37984	NR_015424	FLJ40330	ref|Homo sapiens hypothetical LOC645784 (FLJ40330), non-coding RNA [NR_015424]
2.37945	NM_178230	PPIAL4A	ref|Homo sapiens peptidylprolyl isomerase A (cyclophilin A)-like 4A (PPIAL4A), mRNA [NM
2.37883	NM_020746	VISA	ref|Homo sapiens virus-induced signaling adapter (VISA), nuclear gene encoding mitochon
2.37742	NR_024330	NCRNA00085	ref|Homo sapiens non-protein coding RNA 85 (NCRNA00085), non-coding RNA [NR_024330]
2.37702	NM_176815	DHFRL1	ref|Homo sapiens dihydrofolate reductase-like 1 (DHFRL1), mRNA [NM_176815]
2.37558	NM_213674	TPM2	ref|Homo sapiens tropomyosin 2 (beta) (TPM2), transcript variant 2, mRNA [NM_213674]
2.37548	AJ420487	AJ420487	gb|Homo sapiens mRNA full length insert cDNA clone EUROIMAGE 1895238. [AJ420487]
2.37469	NM_004165	RRAD	ref|Homo sapiens Ras-related associated with diabetes (RRAD), transcript variant 2, mRN
2.3744	BC020539	BC020539	gb|Homo sapiens, clone IMAGE:3048919, mRNA, partial cds. [BC020539]
2.37163	NM_004071	CLK1	ref|Homo sapiens CDC-like kinase 1 (CLK1), mRNA [NM_004071]
2.37111	NM_003709	KLF7	ref|Homo sapiens Kruppel-like factor 7 (ubiquitous) (KLF7), mRNA [NM_003709]
2.36874	AL833099	CEMP1	gb|Homo sapiens mRNA; cDNA DKFZp313E2215 (from clone DKFZp313E2215). [AL833099]
2.36839	NM_145287	ZNF519	ref|Homo sapiens zinc finger protein 519 (ZNF519), mRNA [NM_145287]
2.36599	NM_001040443	PHF11	ref|Homo sapiens PHD finger protein 11 (PHF11), transcript variant 1, mRNA [NM_00104044
2.3615	NM_078628	MSL3	ref|Homo sapiens male-specific lethal 3 homolog (Drosophila) (MSL3), transcript variant
2.36105	NM_005787	ALG3	ref|Homo sapiens asparagine-linked glycosylation 3, alpha-1,3- mannosyltransferase homo
2.36105	NM_001071775	C13orf37	ref|Homo sapiens chromosome 13 open reading frame 37 (C13orf37), mRNA [NM_001071775]
2.35879	ENST00000361121	KIAA1704	ens|Uncharacterized protein KIAA1704 (Lipopolysaccharide-specific response protein 7) [
2.35737	NM_024784	ZBTB3	ref|Homo sapiens zinc finger and BTB domain containing 3 (ZBTB3), mRNA [NM_024784]
2.35573	BU944300	BU944300	gb|AGENCOURT_10545189 NIH_MGC_107 Homo sapiens cDNA clone IMAGE:6728554 5', mRNA sequen
2.35241	NM_003068	SNAI2	ref|Homo sapiens snail homolog 2 (Drosophila) (SNAI2), mRNA [NM_003068]
2.35208	XM_001721978	LOC131691	ref|PREDICTED: Homo sapiens similar to peptidyl-Pro cis trans isomerase (LOC131691), mR
2.35126	NM_006096	NDRG1	ref|Homo sapiens N-myc downstream regulated 1 (NDRG1), transcript variant 2, mRNA [NM_0
2.35082	NM_001537	HSBP1	ref|Homo sapiens heat shock factor binding protein 1 (HSBP1), mRNA [NM_001537]
2.35076	NM_015053	PPFIA4	ref|Homo sapiens protein tyrosine phosphatase, receptor type, f polypeptide (PTPRF), in
2.35041	NM_004933	CDH15	ref|Homo sapiens cadherin 15, type 1, M-cadherin (myotubule) (CDH15), mRNA [NM_004933]
2.35035	NM_173653	SLC9A9	ref|Homo sapiens solute carrier family 9 (sodium/hydrogen exchanger), member 9 (SLC9A9)
2.3475	NM_023934	FUNDC2	ref|Homo sapiens FUN14 domain containing 2 (FUNDC2), mRNA [NM_023934]
2.34661	BF207040	BF207040	gb|601870125F1 NIH_MGC_19 Homo sapiens cDNA clone IMAGE:4100239 5', mRNA sequence [BF20
2.34651	NM_148957	TNFRSF19	ref|Homo sapiens tumor necrosis factor receptor superfamily, member 19 (TNFRSF19), tran
2.34578	NM_006086	TUBB3	ref|Homo sapiens tubulin, beta 3 (TUBB3), mRNA [NM_006086]
2.33987	NM_013330	NME7	ref|Homo sapiens non-metastatic cells 7, protein expressed in (nucleoside-diphosphate k
2.33844	NM_024967	ZNF556	ref|Homo sapiens zinc finger protein 556 (ZNF556), mRNA [NM_024967]
2.33712	NM_001080392	KIAA1147	ref|Homo sapiens KIAA1147 (KIAA1147), mRNA [NM_001080392]
2.33443	NR_002820	AYP1p1	ref|Homo sapiens AYP1 pseudogene 1 (AYP1p1), non-coding RNA [NR_002820]
2.33067	NM_178470	WDR40B	ref|Homo sapiens WD repeat domain 40B (WDR40B), mRNA [NM_178470]
2.32724	NM_016446	C9orf127	ref|Homo sapiens chromosome 9 open reading frame 127 (C9orf127), transcript variant 3,
2.32469	NM_001100917	TSPAN19	ref|Homo sapiens tetraspanin 19 (TSPAN19), mRNA [NM_001100917]
2.32262	NM_212482	FN1	ref|Homo sapiens fibronectin 1 (FN1), transcript variant 1, mRNA [NM_212482]
2.32147	NM_000990	RPL27A	ref|Homo sapiens ribosomal protein L27a (RPL27A), mRNA [NM_000990]
2.32106	NM_024830	LPCAT1	ref|Homo sapiens lysophosphatidylcholine acyltransferase 1 (LPCAT1), mRNA [NM_024830]
2.32105	NM_003955	SOCS3	ref|Homo sapiens suppressor of cytokine signaling 3 (SOCS3), mRNA [NM_003955]
2.32084	NM_018291	FGGY	ref|Homo sapiens FGGY carbohydrate kinase domain containing (FGGY), transcript variant
2.3199	NM_005253	FOSL2	ref|Homo sapiens FOS-like antigen 2 (FOSL2), mRNA [NM_005253]
2.3188	NR_002943	LOC440396	ref|Homo sapiens similar to Heterogeneous nuclear ribonucleoprotein A1 (Helix-destabili
2.31788	XR_039794	LOC642738	ref|PREDICTED: Homo sapiens misc_RNA (LOC642738), miscRNA [XR_039794]
2.31624	THC2597502	THC2597502	thc|BC002110 Rpl24 protein {Mus musculus} (exp=-1; wgp=0; cg=0), partial (82%) [THC2597
2.31404	NM_000852	GSTP1	ref|Homo sapiens glutathione S-transferase pi 1 (GSTP1), mRNA [NM_000852]
2.31395	NM_018462	C3orf10	ref|Homo sapiens chromosome 3 open reading frame 10 (C3orf10), mRNA [NM_018462]
2.31222	NM_006516	SLC2A1	ref|Homo sapiens solute carrier family 2 (facilitated glucose transporter), member 1 (S
2.31097	NM_002886	RAP2B	ref|Homo sapiens RAP2B, member of RAS oncogene family (RAP2B), mRNA [NM_002886]
2.30999	NM_014325	CORO1C	ref|Homo sapiens coronin, actin binding protein, 1C (CORO1C), transcript variant 1, mRN
2.30603	NM_001044385	ALS2CR4	ref|Homo sapiens amyotrophic lateral sclerosis 2 (juvenile) chromosome region, candidat
2.30548	NM_001109754	PTPRB	ref|Homo sapiens protein tyrosine phosphatase, receptor type, B (PTPRB), transcript var
2.30534	NM_003392	WNT5A	ref|Homo sapiens wingless-type MMTV integration site family, member 5A (WNT5A), mRNA [N
2.30321	NM_002610	PDK1	ref|Homo sapiens pyruvate dehydrogenase kinase, isozyme 1 (PDK1), nuclear gene encoding
2.30093	AK023251	C6orf155	gb|Homo sapiens cDNA FLJ13189 fis, clone NT2RP3004253. [AK023251]
2.29906	NM_005561	LAMP1	ref|Homo sapiens lysosomal-associated membrane protein 1 (LAMP1), mRNA [NM_005561]
2.29756	XR_015185	LOC729858	ref|PREDICTED: Homo sapiens misc_RNA (LOC729858), miscRNA [XR_015185]
2.29436	NR_024438	LOC648740	ref|Homo sapiens ACTB pseudogene (LOC648740), non-coding RNA [NR_024438]
2.29426	NM_145109	MAP2K3	ref|Homo sapiens mitogen-activated protein kinase kinase 3 (MAP2K3), transcript variant
2.2933	NM_017823	DUSP23	ref|Homo sapiens dual specificity phosphatase 23 (DUSP23), mRNA [NM_017823]
2.29288	NM_006320	PGRMC2	ref|Homo sapiens progesterone receptor membrane component 2 (PGRMC2), mRNA [NM_006320]
2.29092	ENST00000374274	SNX12	ens|Sorting nexin-12 [Source:UniProtKB/Swiss-Prot;Acc:Q9UMY4] [ENST00000374274]
2.29065	NM_003498	SNN	ref|Homo sapiens stannin (SNN), mRNA [NM_003498]
2.29061	NM_005388	PDCL	ref|Homo sapiens phosducin-like (PDCL), mRNA [NM_005388]
2.28898	BX538051	LOC730102	gb|Homo sapiens mRNA; cDNA DKFZp686F09156 (from clone DKFZp686F09156). [BX538051]
2.2873	NM_181738	PRDX2	ref|Homo sapiens peroxiredoxin 2 (PRDX2), nuclear gene encoding mitochondrial protein,
2.28459	ENST00000258451	ENST00000258451	ens|Ubiquitin carboxyl-terminal hydrolase 12 (EC 3.1.2.15)(Ubiquitin thioesterase 12)(U
2.28285	NM_002825	PTN	ref|Homo sapiens pleiotrophin (PTN), mRNA [NM_002825]
2.28214	NM_002999	SDC4	ref|Homo sapiens syndecan 4 (SDC4), mRNA [NM_002999]
2.28207	AK128814	AK128814	gb|Homo sapiens cDNA FLJ46049 fis, clone SYNOV2020463. [AK128814]
2.28143	NM_005358	LMO7	ref|Homo sapiens LIM domain 7 (LMO7), mRNA [NM_005358]
2.27686	CR596550	CR596550	gb|full-length cDNA clone CS0DA010YB10 of Neuroblastoma of Homo sapiens (human). [CR596
2.27262	NM_001008735	HMGB1L1	ref|Homo sapiens high-mobility group box 1-like 1 (HMGB1L1), mRNA [NM_001008735]
2.27067	NM_004781	VAMP3	ref|Homo sapiens vesicle-associated membrane protein 3 (cellubrevin) (VAMP3), mRNA [NM_
2.26913	NM_170662	CBLB	ref|Homo sapiens Cas-Br-M (murine) ecotropic retroviral transforming sequence b (CBLB),
2.26717	NM_001490	GCNT1	ref|Homo sapiens glucosaminyl (N-acetyl) transferase 1, core 2 (beta-1,6-N-acetylglucos
2.26707	NM_018685	ANLN	ref|Homo sapiens anillin, actin binding protein (ANLN), mRNA [NM_018685]
2.26223	NM_004595	SMS	ref|Homo sapiens spermine synthase (SMS), mRNA [NM_004595]
2.26187	NM_015070	ZC3H13	ref|Homo sapiens zinc finger CCCH-type containing 13 (ZC3H13), mRNA [NM_015070]
2.26055	NM_024800	NEK11	ref|Homo sapiens NIMA (never in mitosis gene a)- related kinase 11 (NEK11), transcript
2.25934	NM_006322	TUBGCP3	ref|Homo sapiens tubulin, gamma complex associated protein 3 (TUBGCP3), mRNA [NM_006322
2.2575	AK130366	AK130366	gb|Homo sapiens cDNA FLJ26856 fis, clone PRS08123. [AK130366]
2.25737	NM_000123	ERCC5	ref|Homo sapiens excision repair cross-complementing rodent repair deficiency, compleme
2.25534	NM_018029	FLJ10213	ref|Homo sapiens hypothetical protein FLJ10213 (FLJ10213), mRNA [NM_018029]
2.25507	BC009297	C17orf101	gb|Homo sapiens hypothetical protein FLJ22222, mRNA (cDNA clone IMAGE:4123566), with ap
2.25436	NM_181845	ZNF283	ref|Homo sapiens zinc finger protein 283 (ZNF283), mRNA [NM_181845]
2.25434	NM_014023	WDR37	ref|Homo sapiens WD repeat domain 37 (WDR37), mRNA [NM_014023]
2.25327	NM_003809	TNFSF12	ref|Homo sapiens tumor necrosis factor (ligand) superfamily, member 12 (TNFSF12), mRNA
2.2532	AK055918	FLJ31356	gb|Homo sapiens cDNA FLJ31356 fis, clone MESAN2000337. [AK055918]
2.25198	XM_001724424	LOC100133788	ref|PREDICTED: Homo sapiens similar to SMT3B protein (LOC100133788), mRNA [XM_001724424
2.25165	NM_014779	TSC22D2	ref|Homo sapiens TSC22 domain family, member 2 (TSC22D2), mRNA [NM_014779]
2.24881	NM_014171	CRIPT	ref|Homo sapiens cysteine-rich PDZ-binding protein (CRIPT), mRNA [NM_014171]
2.24619	NM_001635	AMPH	ref|Homo sapiens amphiphysin (AMPH), transcript variant 1, mRNA [NM_001635]
2.24444	NM_021130	PPIA	ref|Homo sapiens peptidylprolyl isomerase A (cyclophilin A) (PPIA), mRNA [NM_021130]
2.24303	NM_000405	GM2A	ref|Homo sapiens GM2 ganglioside activator (GM2A), mRNA [NM_000405]
2.24288	NM_032497	ZNF559	ref|Homo sapiens zinc finger protein 559 (ZNF559), mRNA [NM_032497]
2.24165	NM_030579	CYB5B	ref|Homo sapiens cytochrome b5 type B (outer mitochondrial membrane) (CYB5B), nuclear g
2.24098	BC059397	BC059397	gb|Homo sapiens cDNA clone IMAGE:5268977, **** WARNING: chimeric clone ****. [BC059397]
2.24059	NM_001008392	CTDSPL	ref|Homo sapiens CTD (carboxy-terminal domain, RNA polymerase II, polypeptide A) small
2.24047	NM_024621	VEPH1	ref|Homo sapiens ventricular zone expressed PH domain homolog 1 (zebrafish) (VEPH1), mR
2.23612	BX111600	BX111600	gb|BX111600 BX111600 Soares_placenta_8to9weeks_2NbHP8to9W Homo sapiens cDNA clone IMAGp
2.23481	NM_004370	COL12A1	ref|Homo sapiens collagen, type XII, alpha 1 (COL12A1), transcript variant long, mRNA [
2.23303	NM_018956	C9orf9	ref|Homo sapiens chromosome 9 open reading frame 9 (C9orf9), mRNA [NM_018956]
2.23119	NM_198949	NUDT1	ref|Homo sapiens nudix (nucleoside diphosphate linked moiety X)-type motif 1 (NUDT1), t
2.22977	NM_006743	RBM3	ref|Homo sapiens RNA binding motif (RNP1, RRM) protein 3 (RBM3), mRNA [NM_006743]
2.22943	NM_001539	DNAJA1	ref|Homo sapiens DnaJ (Hsp40) homolog, subfamily A, member 1 (DNAJA1), mRNA [NM_001539]
2.22891	NM_198076	FAM36A	ref|Homo sapiens family with sequence similarity 36, member A (FAM36A), mRNA [NM_198076
2.22745	AK123483	AK123483	gb|Homo sapiens cDNA FLJ41489 fis, clone BRTHA2004582. [AK123483]
2.22699	NM_001034996	RPL14	ref|Homo sapiens ribosomal protein L14 (RPL14), transcript variant 1, mRNA [NM_00103499
2.22668	NM_138399	TMEM44	ref|Homo sapiens transmembrane protein 44 (TMEM44), transcript variant 1, mRNA [NM_1383
2.2259	NM_176794	MRPL43	ref|Homo sapiens mitochondrial ribosomal protein L43 (MRPL43), nuclear gene encoding mi
2.225	NM_014186	COMMD9	ref|Homo sapiens COMM domain containing 9 (COMMD9), transcript variant 1, mRNA [NM_0141
2.22428	NM_031286	SH3BGRL3	ref|Homo sapiens SH3 domain binding glutamic acid-rich protein like 3 (SH3BGRL3), mRNA
2.22357	NM_015432	PLEKHG4	ref|Homo sapiens pleckstrin homology domain containing, family G (with RhoGef domain) m
2.22296	ENST00000407723	LOC131055	ens|Putative uncharacterized protein ENSP00000384666 [Source:UniProtKB/TrEMBL;Acc:B5MD
2.22252	NM_006493	CLN5	ref|Homo sapiens ceroid-lipofuscinosis, neuronal 5 (CLN5), mRNA [NM_006493]
2.22167	NM_007118	TRIO	ref|Homo sapiens triple functional domain (PTPRF interacting) (TRIO), mRNA [NM_007118]
2.22083	XM_001720469	LOC100133121	ref|PREDICTED: Homo sapiens hypothetical protein LOC100133121 (LOC100133121), mRNA [XM_
2.21975	CR613736	hCG_1988300	gb|full-length cDNA clone CS0DI072YA21 of Placenta Cot 25-normalized of Homo sapiens (h
2.21717	THC2556972	THC2556972	thc|CR457292 {Homo sapiens} (exp=0; wgp=1; cg=0), partial (8%) [THC2556972]
2.21512	NM_001001732	CC2D2B	ref|Homo sapiens coiled-coil and C2 domain containing 2B (CC2D2B), mRNA [NM_001001732]
2.21371	BC060806	RECK	gb|Homo sapiens reversion-inducing-cysteine-rich protein with kazal motifs, mRNA (cDNA
2.21347	NM_001627	ALCAM	ref|Homo sapiens activated leukocyte cell adhesion molecule (ALCAM), mRNA [NM_001627]
2.21339	NM_016463	CXXC5	ref|Homo sapiens CXXC finger 5 (CXXC5), mRNA [NM_016463]
2.21318	AL117578	C21orf30	gb|Homo sapiens mRNA; cDNA DKFZp434C128 (from clone DKFZp434C128). [AL117578]
2.21017	NM_005578	LPP	ref|Homo sapiens LIM domain containing preferred translocation partner in lipoma (LPP),
2.20639	NM_000986	RPL24	ref|Homo sapiens ribosomal protein L24 (RPL24), mRNA [NM_000986]
2.20254	XR_015551	LOC728820	ref|PREDICTED: Homo sapiens misc_RNA (LOC728820), miscRNA [XR_015551]
2.20212	NM_004578	RAB4A	ref|Homo sapiens RAB4A, member RAS oncogene family (RAB4A), mRNA [NM_004578]
2.20178	NM_015044	GGA2	ref|Homo sapiens golgi associated, gamma adaptin ear containing, ARF binding protein 2
2.20138	BU929651	BU929651	gb|AGENCOURT_10424058 NIH_MGC_79 Homo sapiens cDNA clone IMAGE:6663644 5', mRNA sequenc
2.20114	NM_145637	APOL2	ref|Homo sapiens apolipoprotein L, 2 (APOL2), transcript variant beta, mRNA [NM_145637]
2.20065	XR_018091	LOC646672	ref|PREDICTED: Homo sapiens misc_RNA (LOC646672), miscRNA [XR_018091]
2.1992	XM_001725191	LOC128192	ref|PREDICTED: Homo sapiens hypothetical LOC128192 (LOC128192), mRNA [XM_001725191]
2.19735	NM_007375	TARDBP	ref|Homo sapiens TAR DNA binding protein (TARDBP), mRNA [NM_007375]
2.19718	NM_018031	WDR6	ref|Homo sapiens WD repeat domain 6 (WDR6), mRNA [NM_018031]
2.19668	NM_182915	STEAP3	ref|Homo sapiens STEAP family member 3 (STEAP3), transcript variant 1, mRNA [NM_182915]
2.1963	NM_175854	PAN3	ref|Homo sapiens PAN3 polyA specific ribonuclease subunit homolog (S. cerevisiae) (PAN3
2.19515	NM_144573	NEXN	ref|Homo sapiens nexilin (F actin binding protein) (NEXN), mRNA [NM_144573]
2.195	NM_031904	FRMD8	ref|Homo sapiens FERM domain containing 8 (FRMD8), mRNA [NM_031904]
2.19478	NM_014953	DIS3	ref|Homo sapiens DIS3 mitotic control homolog (S. cerevisiae) (DIS3), transcript varian
2.19447	NM_007039	PTPN21	ref|Homo sapiens protein tyrosine phosphatase, non-receptor type 21 (PTPN21), mRNA [NM_
2.19389	NM_145238	ZSCAN20	ref|Homo sapiens zinc finger and SCAN domain containing 20 (ZSCAN20), mRNA [NM_145238]
2.19268	BC045718	BC045718	gb|Homo sapiens cDNA clone IMAGE:4797078. [BC045718]
2.19087	AK126071	AK126071	gb|Homo sapiens cDNA FLJ44083 fis, clone TESTI4040939. [AK126071]
2.18975	NM_006437	PARP4	ref|Homo sapiens poly (ADP-ribose) polymerase family, member 4 (PARP4), mRNA [NM_006437
2.18697	NM_033290	MID1	ref|Homo sapiens midline 1 (Opitz/BBB syndrome) (MID1), transcript variant 3, mRNA [NM_
2.18665	AA155810	AA155810	gb|AA155810 zo49b07.r1 Stratagene endothelial cell 937223 Homo sapiens cDNA clone IMAGE
2.18648	NM_006744	RBP4	ref|Homo sapiens retinol binding protein 4, plasma (RBP4), mRNA [NM_006744]
2.18489	NM_138635	H2AFV	ref|Homo sapiens H2A histone family, member V (H2AFV), transcript variant 2, mRNA [NM_1
2.18432	NM_007315	STAT1	ref|Homo sapiens signal transducer and activator of transcription 1, 91kDa (STAT1), tra
2.18296	NM_014369	PTPN18	ref|Homo sapiens protein tyrosine phosphatase, non-receptor type 18 (brain-derived) (PT
2.18029	NM_001008493	ENAH	ref|Homo sapiens enabled homolog (Drosophila) (ENAH), transcript variant 1, mRNA [NM_00
2.17962	NM_130853	PTPRS	ref|Homo sapiens protein tyrosine phosphatase, receptor type, S (PTPRS), transcript var
2.1784	NM_002701	POU5F1	ref|Homo sapiens POU class 5 homeobox 1 (POU5F1), transcript variant 1, mRNA [NM_002701
2.17817	AL832783	LMLN	gb|Homo sapiens mRNA; cDNA DKFZp686O177 (from clone DKFZp686O177). [AL832783]
2.17704	XR_017653	LOC391532	ref|PREDICTED: Homo sapiens misc_RNA (LOC391532), miscRNA [XR_017653]
2.17626	NM_020119	ZC3HAV1	ref|Homo sapiens zinc finger CCCH-type, antiviral 1 (ZC3HAV1), transcript variant 1, mR
2.17322	NM_002227	JAK1	ref|Homo sapiens Janus kinase 1 (a protein tyrosine kinase) (JAK1), mRNA [NM_002227]
2.17268	AK097091	LOC653080	gb|Homo sapiens cDNA FLJ39772 fis, clone SPLEN2001157, highly similar to H.sapiens SMA4
2.17157	AF075027	AF075027	gb|Homo sapiens full length insert cDNA YI37C01. [AF075027]
2.16935	NM_025135	FHOD3	ref|Homo sapiens formin homology 2 domain containing 3 (FHOD3), mRNA [NM_025135]
2.16859	NM_016625	RSRC1	ref|Homo sapiens arginine/serine-rich coiled-coil 1 (RSRC1), mRNA [NM_016625]
2.16784	NM_014049	ACAD9	ref|Homo sapiens acyl-Coenzyme A dehydrogenase family, member 9 (ACAD9), mRNA [NM_01404
2.1675	BC039550	LOC344595	gb|Homo sapiens hypothetical LOC344595, mRNA (cDNA clone IMAGE:5760770). [BC039550]
2.16693	NM_001013398	IGFBP3	ref|Homo sapiens insulin-like growth factor binding protein 3 (IGFBP3), transcript vari
2.16472	XR_016010	LOC729484	ref|PREDICTED: Homo sapiens misc_RNA (LOC729484), miscRNA [XR_016010]
2.16437	NM_003588	CUL4B	ref|Homo sapiens cullin 4B (CUL4B), transcript variant 1, mRNA [NM_003588]
2.16191	NM_014624	S100A6	ref|Homo sapiens S100 calcium binding protein A6 (S100A6), mRNA [NM_014624]
2.16153	NM_002107	H3F3A	ref|Homo sapiens H3 histone, family 3A (H3F3A), mRNA [NM_002107]
2.16033	XM_001721772	LOC643997	ref|PREDICTED: Homo sapiens similar to peptidylprolyl isomerase A-like (LOC643997), mRN
2.16	NM_201380	PLEC1	ref|Homo sapiens plectin 1, intermediate filament binding protein 500kDa (PLEC1), trans
2.15923	NM_004672	MAP3K6	ref|Homo sapiens mitogen-activated protein kinase kinase kinase 6 (MAP3K6), mRNA [NM_00
2.15878	NM_198315	VWA5A	ref|Homo sapiens von Willebrand factor A domain containing 5A (VWA5A), transcript varia
2.15854	NM_014042	C11orf51	ref|Homo sapiens chromosome 11 open reading frame 51 (C11orf51), mRNA [NM_014042]
2.15585	NM_004308	ARHGAP1	ref|Homo sapiens Rho GTPase activating protein 1 (ARHGAP1), mRNA [NM_004308]
2.15583	NM_005780	LHFP	ref|Homo sapiens lipoma HMGIC fusion partner (LHFP), mRNA [NM_005780]
2.15487	BG576864	BG576864	gb|602599217F1 NIH_MGC_87 Homo sapiens cDNA clone IMAGE:4707749 5', mRNA sequence [BG57
2.15433	NM_020456	C13orf1	ref|Homo sapiens chromosome 13 open reading frame 1 (C13orf1), transcript variant 1, mR
2.15373	NM_000461	THRB	ref|Homo sapiens thyroid hormone receptor, beta (erythroblastic leukemia viral (v-erb-a
2.15362	NM_005610	RBBP4	ref|Homo sapiens retinoblastoma binding protein 4 (RBBP4), transcript variant 1, mRNA [
2.15356	NM_017776	ZNF673	ref|Homo sapiens zinc finger family member 673 (ZNF673), transcript variant 2, mRNA [NM
2.1529	NM_013332	HIG2	ref|Homo sapiens hypoxia-inducible protein 2 (HIG2), transcript variant 1, mRNA [NM_013
2.15274	AK096537	AK096537	gb|Homo sapiens cDNA FLJ39218 fis, clone OCBBF2006660. [AK096537]
2.15114	ENST00000328297	ZNF284	ens|Zinc finger protein 284 [Source:UniProtKB/Swiss-Prot;Acc:Q2VY69] [ENST00000328297]
2.15067	NM_018433	JMJD1A	ref|Homo sapiens jumonji domain containing 1A (JMJD1A), mRNA [NM_018433]
2.15013	AK098220	AK098220	gb|Homo sapiens cDNA FLJ40901 fis, clone UTERU2003704. [AK098220]
2.14988	NM_001001415	ZNF429	ref|Homo sapiens zinc finger protein 429 (ZNF429), mRNA [NM_001001415]
2.14939	NM_002128	HMGB1	ref|Homo sapiens high-mobility group box 1 (HMGB1), mRNA [NM_002128]
2.14927	NM_002881	RALB	ref|Homo sapiens v-ral simian leukemia viral oncogene homolog B (ras related; GTP bindi
2.14818	NM_015120	ALMS1	ref|Homo sapiens Alstrom syndrome 1 (ALMS1), mRNA [NM_015120]
2.148	THC2746807	THC2746807	thc|ALU5_HUMAN (P39192) Alu subfamily SC sequence contamination warning entry, partial
2.14716	AA486598	AA486598	gb|AA486598 ab18c10.r1 Stratagene lung (#937210) Homo sapiens cDNA clone IMAGE:841170 5
2.1447	NM_024901	DENND2D	ref|Homo sapiens DENN/MADD domain containing 2D (DENND2D), mRNA [NM_024901]
2.14462	THC2537721	THC2537721	gb|BE774743 MR4-UM0021-300600-008-f09 UM0021 Homo sapiens cDNA, mRNA sequence [BE774743
2.14264	NM_002948	RPL15	ref|Homo sapiens ribosomal protein L15 (RPL15), mRNA [NM_002948]
2.14136	NM_001076675	ZNF626	ref|Homo sapiens zinc finger protein 626 (ZNF626), transcript variant 1, mRNA [NM_00107
2.14134	NM_032193	RNASEH2C	ref|Homo sapiens ribonuclease H2, subunit C (RNASEH2C), mRNA [NM_032193]
2.13693	NM_006275	SFRS6	ref|Homo sapiens splicing factor, arginine/serine-rich 6 (SFRS6), mRNA [NM_006275]
2.13478	NM_004344	CETN2	ref|Homo sapiens centrin, EF-hand protein, 2 (CETN2), mRNA [NM_004344]
2.13458	NM_001099771	POTEF	ref|Homo sapiens POTE ankyrin domain family, member F (POTEF), mRNA [NM_001099771]
2.1327	NM_007207	DUSP10	ref|Homo sapiens dual specificity phosphatase 10 (DUSP10), transcript variant 1, mRNA [
2.131	BU607658	BU607658	gb|BU607658 UI-CF-FN0-aev-j-05-0-UI.s1 UI-CF-FN0 Homo sapiens cDNA clone UI-CF-FN0-aev-
2.12978	NM_002103	GYS1	ref|Homo sapiens glycogen synthase 1 (muscle) (GYS1), mRNA [NM_002103]
2.12937	NM_021831	AGBL5	ref|Homo sapiens ATP/GTP binding protein-like 5 (AGBL5), transcript variant 1, mRNA [NM
2.12836	NM_001425	EMP3	ref|Homo sapiens epithelial membrane protein 3 (EMP3), mRNA [NM_001425]
2.12732	NM_001001891	ANO7	ref|Homo sapiens anoctamin 7 (ANO7), transcript variant NGEP-L, mRNA [NM_001001891]
2.12718	NM_005238	ETS1	ref|Homo sapiens v-ets erythroblastosis virus E26 oncogene homolog 1 (avian) (ETS1), tr
2.1267	NM_015933	CCDC72	ref|Homo sapiens coiled-coil domain containing 72 (CCDC72), mRNA [NM_015933]
2.12533	NM_001012979	TCEAL5	ref|Homo sapiens transcription elongation factor A (SII)-like 5 (TCEAL5), mRNA [NM_0010
2.12302	NR_003663	LOC388965	ref|Homo sapiens FUN14 domain containing 2 pseudogene (LOC388965), non-coding RNA [NR_0
2.11682	NM_153273	IP6K1	ref|Homo sapiens inositol hexakisphosphate kinase 1 (IP6K1), transcript variant 1, mRNA
2.11572	NM_022731	NUCKS1	ref|Homo sapiens nuclear casein kinase and cyclin-dependent kinase substrate 1 (NUCKS1)
2.11491	NR_002929	LOC148709	ref|Homo sapiens actin pseudogene (LOC148709), non-coding RNA [NR_002929]
2.11412	NM_018394	ABHD10	ref|Homo sapiens abhydrolase domain containing 10 (ABHD10), mRNA [NM_018394]
2.11408	NM_014166	MED4	ref|Homo sapiens mediator complex subunit 4 (MED4), mRNA [NM_014166]
2.11344	BC010544	BC010544	gb|Homo sapiens cDNA clone IMAGE:3462401, partial cds. [BC010544]
2.1129	NM_007260	LYPLA2	ref|Homo sapiens lysophospholipase II (LYPLA2), mRNA [NM_007260]
2.11166	NM_002128	HMGB1	ref|Homo sapiens high-mobility group box 1 (HMGB1), mRNA [NM_002128]
2.10998	NM_024524	ATP13A3	ref|Homo sapiens ATPase type 13A3 (ATP13A3), mRNA [NM_024524]
2.10969	NM_032788	ZNF514	ref|Homo sapiens zinc finger protein 514 (ZNF514), mRNA [NM_032788]
2.1089	NM_015210	KIAA0802	ref|Homo sapiens KIAA0802 (KIAA0802), mRNA [NM_015210]
2.10852	NM_007108	TCEB2	ref|Homo sapiens transcription elongation factor B (SIII), polypeptide 2 (18kDa, elongi
2.10765	BQ050540	BQ050540	gb|AGENCOURT_6808794 NIH_MGC_71 Homo sapiens cDNA clone IMAGE:5784515 5', mRNA sequence
2.10723	AF038199	AF038199	gb|Homo sapiens clone 23728 mRNA sequence. [AF038199]
2.10653	AK023559	AK023559	gb|Homo sapiens cDNA FLJ13497 fis, clone PLACE1004518. [AK023559]
2.10615	NM_183372	RP11-94I2.2	ref|Homo sapiens hypothetical protein LOC200030 (LOC200030), mRNA [NM_183372]
2.10583	NM_003115	UAP1	ref|Homo sapiens UDP-N-acteylglucosamine pyrophosphorylase 1 (UAP1), mRNA [NM_003115]
2.10573	NM_006107	CROP	ref|Homo sapiens cisplatin resistance-associated overexpressed protein (CROP), transcri
2.10561	NM_004510	SP110	ref|Homo sapiens SP110 nuclear body protein (SP110), transcript variant b, mRNA [NM_004
2.1035	NM_001106	ACVR2B	ref|Homo sapiens activin A receptor, type IIB (ACVR2B), mRNA [NM_001106]
2.10327	NM_031954	KCTD10	ref|Homo sapiens potassium channel tetramerisation domain containing 10 (KCTD10), mRNA
2.10251	NM_001038618	NARF	ref|Homo sapiens nuclear prelamin A recognition factor (NARF), transcript variant 3, mR
2.10124	AK002004	WDR52	gb|Homo sapiens cDNA FLJ11142 fis, clone PLACE1006552. [AK002004]
2.1005	NM_021134	MRPL23	ref|Homo sapiens mitochondrial ribosomal protein L23 (MRPL23), nuclear gene encoding mi
2.09894	NM_001005353	AK3L1	ref|Homo sapiens adenylate kinase 3-like 1 (AK3L1), nuclear gene encoding mitochondrial
2.09657	BC038747	BC038747	gb|Homo sapiens cDNA clone IMAGE:5268658. [BC038747]
2.09557	NM_000520	HEXA	ref|Homo sapiens hexosaminidase A (alpha polypeptide) (HEXA), mRNA [NM_000520]
2.09349	NM_018639	WSB2	ref|Homo sapiens WD repeat and SOCS box-containing 2 (WSB2), mRNA [NM_018639]
2.09313	XR_015971	LOC729313	ref|PREDICTED: Homo sapiens misc_RNA (LOC729313), miscRNA [XR_015971]
2.09299	NM_032138	KBTBD7	ref|Homo sapiens kelch repeat and BTB (POZ) domain containing 7 (KBTBD7), mRNA [NM_0321
2.09107	XR_018883	LOC391132	ref|PREDICTED: Homo sapiens misc_RNA (LOC391132), miscRNA [XR_018883]
2.09074	NM_030824	ZNF442	ref|Homo sapiens zinc finger protein 442 (ZNF442), mRNA [NM_030824]
2.09073	NM_001099678	LRRC58	ref|Homo sapiens leucine rich repeat containing 58 (LRRC58), mRNA [NM_001099678]
2.09052	NM_004357	CD151	ref|Homo sapiens CD151 molecule (Raph blood group) (CD151), transcript variant 1, mRNA
2.08927	ENST00000377951	ENST00000377951	ens|Peptidyl-prolyl cis-trans isomerase (EC 5.2.1.8) [Source:UniProtKB/TrEMBL;Acc:Q5TAN
2.08855	NM_032228	FAR1	ref|Homo sapiens fatty acyl CoA reductase 1 (FAR1), mRNA [NM_032228]
2.08849	AK022486	FLNB	gb|Homo sapiens cDNA FLJ12424 fis, clone MAMMA1003099. [AK022486]
2.08833	AF170294	PTMAP7	gb|Homo sapiens prothymosin a14 mRNA, complete cds. [AF170294]
2.08812	NM_030797	FAM49A	ref|Homo sapiens family with sequence similarity 49, member A (FAM49A), mRNA [NM_030797
2.08705	AK074447	FLJ23867	gb|Homo sapiens cDNA FLJ23867 fis, clone LNG09729. [AK074447]
2.08664	NM_001800	CDKN2D	ref|Homo sapiens cyclin-dependent kinase inhibitor 2D (p19, inhibits CDK4) (CDKN2D), tr
2.08589	NM_025139	ARMC9	ref|Homo sapiens armadillo repeat containing 9 (ARMC9), mRNA [NM_025139]
2.08514	NM_032490	C14orf142	ref|Homo sapiens chromosome 14 open reading frame 142 (C14orf142), mRNA [NM_032490]
2.08133	BC040051	BC040051	gb|Homo sapiens, clone IMAGE:6018828, mRNA. [BC040051]
2.08132	NM_021630	PDLIM2	ref|Homo sapiens PDZ and LIM domain 2 (mystique) (PDLIM2), transcript variant 2, mRNA [
2.08115	NM_031992	EIF4H	ref|Homo sapiens eukaryotic translation initiation factor 4H (EIF4H), transcript varian
2.0803	NM_013374	PDCD6IP	ref|Homo sapiens programmed cell death 6 interacting protein (PDCD6IP), mRNA [NM_013374
2.07825	NM_152755	CNPY4	ref|Homo sapiens canopy 4 homolog (zebrafish) (CNPY4), mRNA [NM_152755]
2.07804	NM_015296	DOCK9	ref|Homo sapiens dedicator of cytokinesis 9 (DOCK9), transcript variant 1, mRNA [NM_015
2.07755	ENST00000379619	ENST00000379619	ens|Fos-related antigen 2 [Source:UniProtKB/Swiss-Prot;Acc:P15408] [ENST00000379619]
2.07731	NM_203302	MGC70863	ref|Homo sapiens similar to RPL23AP7 protein (MGC70863), transcript variant 2, mRNA [NM
2.07617	THC2558699	THC2558699	thc|Q6PI49_HUMAN (Q6PI49) LOC389008 protein (Fragment), partial (8%) [THC2558699]
2.07524	NM_002228	JUN	ref|Homo sapiens jun oncogene (JUN), mRNA [NM_002228]
2.07335	NM_001969	EIF5	ref|Homo sapiens eukaryotic translation initiation factor 5 (EIF5), transcript variant
2.07307	CR590302	MDH2	gb|full-length cDNA clone CS0DF019YL13 of Fetal brain of Homo sapiens (human). [CR59030
2.07305	THC2689623	THC2689623	thc|Q5CHL3_CRYHO (Q5CHL3) Hydroxyproline-rich glycoprotein dz-hrgp, partial (6%) [THC26
2.07297	AK001817	PSPC1	gb|Homo sapiens cDNA FLJ10955 fis, clone PLACE1000406, moderately similar to PTB-ASSOCI
2.07257	NM_001130105	COL4A3BP	ref|Homo sapiens collagen, type IV, alpha 3 (Goodpasture antigen) binding protein (COL4
2.0721	M21191	ALDOAP2	gb|Human aldolase pseudogene mRNA, complete cds. [M21191]
2.07128	NM_021260	ZFYVE1	ref|Homo sapiens zinc finger, FYVE domain containing 1 (ZFYVE1), transcript variant 1,
2.06905	ENST00000341262	ENST00000341262	thc|GB|M88366.1|AAA61324.1 DNA-binding protein [NP111954]
2.06833	NM_002295	RPSA	ref|Homo sapiens ribosomal protein SA (RPSA), transcript variant 1, mRNA [NM_002295]
2.06718	AF268613	POU5F1P4	gb|Homo sapiens POU 5 domain protein (POU5FLC1) mRNA, complete cds. [AF268613]
2.06591	NM_016133	INSIG2	ref|Homo sapiens insulin induced gene 2 (INSIG2), mRNA [NM_016133]
2.06491	NM_015954	DERA	ref|Homo sapiens 2-deoxyribose-5-phosphate aldolase homolog (C. elegans) (DERA), mRNA [
2.06483	AF136171	RPL22	gb|Homo sapiens heparin-binding protein HBp15 mRNA, complete cds. [AF136171]
2.06446	AK096589	RPL32P3	gb|Homo sapiens cDNA FLJ39270 fis, clone OCBBF2010557. [AK096589]
2.0641	NM_005964	MYH10	ref|Homo sapiens myosin, heavy chain 10, non-muscle (MYH10), mRNA [NM_005964]
2.06398	THC2474831	THC2474831	thc|Q86V87_HUMAN (Q86V87) RAI16 protein (Fragment), partial (15%) [THC2474831]
2.06243	NM_021963	NAP1L2	ref|Homo sapiens nucleosome assembly protein 1-like 2 (NAP1L2), mRNA [NM_021963]
2.06123	NM_194247	HNRNPA3	ref|Homo sapiens heterogeneous nuclear ribonucleoprotein A3 (HNRNPA3), mRNA [NM_194247]
2.06057	NM_004567	PFKFB4	ref|Homo sapiens 6-phosphofructo-2-kinase/fructose-2,6-biphosphatase 4 (PFKFB4), mRNA [
2.06024	ENST00000272748	KIAA1715	ens|Protein lunapark [Source:UniProtKB/Swiss-Prot;Acc:Q9C0E8] [ENST00000272748]
2.05969	NM_005502	ABCA1	ref|Homo sapiens ATP-binding cassette, sub-family A (ABC1), member 1 (ABCA1), mRNA [NM_
2.05723	NM_199133	FAM173B	ref|Homo sapiens family with sequence similarity 173, member B (FAM173B), mRNA [NM_1991
2.05701	NM_018482	ASAP1	ref|Homo sapiens ArfGAP with SH3 domain, ankyrin repeat and PH domain 1 (ASAP1), mRNA [
2.05632	NM_173552	C3orf58	ref|Homo sapiens chromosome 3 open reading frame 58 (C3orf58), transcript variant 1, mR
2.05597	NM_002624	PFDN5	ref|Homo sapiens prefoldin subunit 5 (PFDN5), transcript variant 1, mRNA [NM_002624]
2.0555	NM_005800	USPL1	ref|Homo sapiens ubiquitin specific peptidase like 1 (USPL1), mRNA [NM_005800]
2.05466	NM_018309	TBC1D23	ref|Homo sapiens TBC1 domain family, member 23 (TBC1D23), mRNA [NM_018309]
2.05441	XR_016767	LOC202227	ref|PREDICTED: Homo sapiens misc_RNA (LOC202227), miscRNA [XR_016767]
2.05297	NM_003979	GPRC5A	ref|Homo sapiens G protein-coupled receptor, family C, group 5, member A (GPRC5A), mRNA
2.05167	NM_014178	STXBP6	ref|Homo sapiens syntaxin binding protein 6 (amisyn) (STXBP6), mRNA [NM_014178]
2.0516	NM_022334	ITGB1BP1	ref|Homo sapiens integrin beta 1 binding protein 1 (ITGB1BP1), transcript variant 2, mR
2.05159	NR_024060	FAM27A	ref|Homo sapiens family with sequence similarity 27, member A (FAM27A), non-coding RNA
2.0515	XR_015255	LOC728368	ref|PREDICTED: Homo sapiens misc_RNA (LOC728368), miscRNA [XR_015255]
2.05038	NM_015455	CNOT6	ref|Homo sapiens CCR4-NOT transcription complex, subunit 6 (CNOT6), mRNA [NM_015455]
2.0489	NM_054014	FKBP1A	ref|Homo sapiens FK506 binding protein 1A, 12kDa (FKBP1A), transcript variant 12A, mRNA
2.04786	NM_016617	UFM1	ref|Homo sapiens ubiquitin-fold modifier 1 (UFM1), mRNA [NM_016617]
2.04632	NM_032853	MUM1	ref|Homo sapiens melanoma associated antigen (mutated) 1 (MUM1), transcript variant 1,
2.04487	BM982349	BM982349	gb|BM982349 UI-CF-EN1-acs-i-23-0-UI.s1 UI-CF-EN1 Homo sapiens cDNA clone UI-CF-EN1-acs-
2.04446	AK057247	NEK10	gb|Homo sapiens cDNA FLJ32685 fis, clone TESTI2000154, weakly similar to PUTATIVE SERIN
2.04435	BC017848	PEX14	gb|Homo sapiens peroxisomal biogenesis factor 14, mRNA (cDNA clone IMAGE:4696946), part
2.04392	NM_021033	RAP2A	ref|Homo sapiens RAP2A, member of RAS oncogene family (RAP2A), mRNA [NM_021033]
2.04348	NM_080797	DIDO1	ref|Homo sapiens death inducer-obliterator 1 (DIDO1), transcript variant 3, mRNA [NM_08
2.04299	NM_000318	PXMP3	ref|Homo sapiens peroxisomal membrane protein 3, 35kDa (PXMP3), transcript variant 1, m
2.04295	NM_019605	SERTAD4	ref|Homo sapiens SERTA domain containing 4 (SERTAD4), mRNA [NM_019605]
2.04279	NM_001011537	FYTTD1	ref|Homo sapiens forty-two-three domain containing 1 (FYTTD1), transcript variant 2, mR
2.04201	NM_015932	POMP	ref|Homo sapiens proteasome maturation protein (POMP), mRNA [NM_015932]
2.03961	NM_171846	LACTB	ref|Homo sapiens lactamase, beta (LACTB), nuclear gene encoding mitochondrial protein,
2.03871	XR_017601	LOC391334	gb|PREDICTED: Homo sapiens misc_RNA (LOC391334), miscRNA [XR_017601]
2.03723	NM_022832	USP46	ref|Homo sapiens ubiquitin specific peptidase 46 (USP46), transcript variant 1, mRNA [N
2.03643	NM_005159	ACTC1	ref|Homo sapiens actin, alpha, cardiac muscle 1 (ACTC1), mRNA [NM_005159]
2.03525	NM_025244	TSGA10	ref|Homo sapiens testis specific, 10 (TSGA10), transcript variant 1, mRNA [NM_025244]
2.03438	CR590757	LOC645231	gb|full-length cDNA clone CS0DI026YJ08 of Placenta Cot 25-normalized of Homo sapiens (h
2.03423	AK055214	AK055214	gb|Homo sapiens cDNA FLJ30652 fis, clone DFNES2000011. [AK055214]
2.03293	THC2586959	THC2586959	thc|1PK0_D Chain D, Crystal Structure Of The Ef3-Cam Complexed With Pmeapp. {Homo sapie
2.03068	NM_005399	PRKAB2	ref|Homo sapiens protein kinase, AMP-activated, beta 2 non-catalytic subunit (PRKAB2),
2.03053	NM_152374	C1orf216	ref|Homo sapiens chromosome 1 open reading frame 216 (C1orf216), mRNA [NM_152374]
2.02947	NM_001002914	KCTD11	ref|Homo sapiens potassium channel tetramerisation domain containing 11 (KCTD11), mRNA
2.02869	NM_021738	SVIL	ref|Homo sapiens supervillin (SVIL), transcript variant 2, mRNA [NM_021738]
2.02837	NM_005566	LDHA	ref|Homo sapiens lactate dehydrogenase A (LDHA), transcript variant 1, mRNA [NM_005566]
2.0271	NR_003148	LOC147804	ref|Homo sapiens tropomyosin 3 pseudogene (LOC147804), non-coding RNA [NR_003148]
2.02707	NM_017520	MPHOSPH8	ref|Homo sapiens M-phase phosphoprotein 8 (MPHOSPH8), mRNA [NM_017520]
2.02585	XR_037285	LOC100133627	ref|PREDICTED: Homo sapiens misc_RNA (LOC100133627), miscRNA [XR_037285]
2.02516	NM_020751	COG6	ref|Homo sapiens component of oligomeric golgi complex 6 (COG6), mRNA [NM_020751]
2.02444	NM_030796	ECOP	ref|Homo sapiens EGFR-coamplified and overexpressed protein (ECOP), mRNA [NM_030796]
2.02382	BE710618	BE710618	gb|BE710618 QV3-HT0636-240500-204-e03 HT0636 Homo sapiens cDNA, mRNA sequence [BE710618
2.02351	NM_001025930	TTLL3	ref|Homo sapiens tubulin tyrosine ligase-like family, member 3 (TTLL3), mRNA [NM_001025
2.02217	NM_019007	ARMCX6	ref|Homo sapiens armadillo repeat containing, X-linked 6 (ARMCX6), transcript variant 1
2.02098	NM_002867	RAB3B	ref|Homo sapiens RAB3B, member RAS oncogene family (RAB3B), mRNA [NM_002867]
2.02097	NM_014887	N4BP2L2	ref|Homo sapiens NEDD4 binding protein 2-like 2 (N4BP2L2), transcript variant 2, mRNA [
2.02054	NM_001012421	ANKRD20A2	ref|Homo sapiens ankyrin repeat domain 20 family, member A2 (ANKRD20A2), mRNA [NM_00101
2.02033	ENST00000370659	ENST00000370659	ens|Peptidyl-prolyl cis-trans isomerase (EC 5.2.1.8) [Source:UniProtKB/TrEMBL;Acc:Q5VVH
2.01926	ENST00000390595	ENST00000390595	ens|Immunoglobulin heavy chain V gene segment [Source:IMGT/GENE-DB;Acc:IGHV1-3] [ENST00
2.01884	NM_033504	TMEM54	ref|Homo sapiens transmembrane protein 54 (TMEM54), mRNA [NM_033504]
2.01787	NM_203284	RBPJ	ref|Homo sapiens recombination signal binding protein for immunoglobulin kappa J region
2.01742	X90874	FXR1	gb|H.sapiens mRNA for FXR1 protein. [X90874]
2.01568	NM_016201	AMOTL2	ref|Homo sapiens angiomotin like 2 (AMOTL2), mRNA [NM_016201]
2.01529	NM_032718	MFSD9	ref|Homo sapiens major facilitator superfamily domain containing 9 (MFSD9), mRNA [NM_03
2.01351	NM_001966	EHHADH	ref|Homo sapiens enoyl-Coenzyme A, hydratase/3-hydroxyacyl Coenzyme A dehydrogenase (EH
2.01341	CR626634	LOC147645	gb|full-length cDNA clone CS0DI056YF22 of Placenta Cot 25-normalized of Homo sapiens (h
2.01162	NM_013260	SAP30BP	ref|Homo sapiens SAP30 binding protein (SAP30BP), mRNA [NM_013260]
2.01058	NM_003072	SMARCA4	ref|Homo sapiens SWI/SNF related, matrix associated, actin dependent regulator of chrom
2.01018	BC002769	C20orf43	gb|Homo sapiens chromosome 20 open reading frame 43, mRNA (cDNA clone IMAGE:3615348), c
2.00991	XR_015762	LOC732199	gb|PREDICTED: Homo sapiens misc_RNA (LOC732199), miscRNA [XR_015762]
2.00969	NM_005231	CTTN	ref|Homo sapiens cortactin (CTTN), transcript variant 1, mRNA [NM_005231]
2.00896	NM_015167	JMJD6	ref|Homo sapiens jumonji domain containing 6 (JMJD6), transcript variant 2, mRNA [NM_01
2.00849	NM_003688	CASK	ref|Homo sapiens calcium/calmodulin-dependent serine protein kinase (MAGUK family) (CAS
2.00796	THC2493621	THC2493621	gb|AW241739 xn74d12.x1 Soares_NFL_T_GBC_S1 Homo sapiens cDNA clone IMAGE:2700215 3', mR
2.00701	NM_012207	HNRNPH3	ref|Homo sapiens heterogeneous nuclear ribonucleoprotein H3 (2H9) (HNRNPH3), transcript
2.00689	D87470	FAM168A	gb|Homo sapiens mRNA for KIAA0280 gene, partial cds. [D87470]
2.00618	NM_002231	CD82	ref|Homo sapiens CD82 molecule (CD82), transcript variant 1, mRNA [NM_002231]
2.00605	NM_198576	AGRN	ref|Homo sapiens agrin (AGRN), mRNA [NM_198576]
2.00493	NM_018262	IFT122	ref|Homo sapiens intraflagellar transport 122 homolog (Chlamydomonas) (IFT122), transcr
2.00482	NM_002567	PEBP1	ref|Homo sapiens phosphatidylethanolamine binding protein 1 (PEBP1), mRNA [NM_002567]
2.00397	NM_016598	ZDHHC3	ref|Homo sapiens zinc finger, DHHC-type containing 3 (ZDHHC3), transcript variant 2, mR
2.00358	NM_024329	EFHD2	ref|Homo sapiens EF-hand domain family, member D2 (EFHD2), mRNA [NM_024329]
2.00297	NM_024684	C11orf67	ref|Homo sapiens chromosome 11 open reading frame 67 (C11orf67), mRNA [NM_024684]
2.00224	XR_015556	LOC729298	gb|PREDICTED: Homo sapiens misc_RNA (LOC729298), miscRNA [XR_015556]
2.00156	CX165016	CX165016	gb|HESC2_23_G02.g1_A035 NIH_MGC_258 Homo sapiens cDNA clone IMAGE:7468613 5', mRNA sequ
1.9999	NM_178014	TUBB	ref|Homo sapiens tubulin, beta (TUBB), mRNA [NM_178014]
B. Downregulated genes
-2.00095	NM_000286	PEX12	ref|Homo sapiens peroxisomal biogenesis factor 12 (PEX12), mRNA [NM_000286]
-2.00109	NM_032802	SPPL2A	ref|Homo sapiens signal peptide peptidase-like 2A (SPPL2A), mRNA [NM_032802]
-2.00171	NM_002639	SERPINB5	ref|Homo sapiens serpin peptidase inhibitor, clade B (ovalbumin), member 5 (SERPINB5),
-2.00174	NM_203339	CLU	ref|Homo sapiens clusterin (CLU), transcript variant 2, mRNA [NM_203339]
-2.00211	NM_020679	MIF4GD	ref|Homo sapiens MIF4G domain containing (MIF4GD), mRNA [NM_020679]
-2.00508	NM_198400	NEDD4	ref|Homo sapiens neural precursor cell expressed, developmentally down-regulated 4 (NED
-2.00517	NM_144591	C10orf32	ref|Homo sapiens chromosome 10 open reading frame 32 (C10orf32), transcript variant 2,
-2.00611	NM_001136116	DKFZp686E2433	ref|Homo sapiens similar to hypothetical protein 9630041N07 (DKFZp686E2433), mRNA [NM_0
-2.00687	NM_014809	KIAA0319	ref|Homo sapiens KIAA0319 (KIAA0319), mRNA [NM_014809]
-2.00822	NM_004664	LIN7A	ref|Homo sapiens lin-7 homolog A (C. elegans) (LIN7A), mRNA [NM_004664]
-2.00862	AL133055	ZNF853	gb|Homo sapiens mRNA; cDNA DKFZp434J1015 (from clone DKFZp434J1015). [AL133055]
-2.00883	NM_018696	ELAC1	ref|Homo sapiens elaC homolog 1 (E. coli) (ELAC1), mRNA [NM_018696]
-2.01076	NM_001014796	DDR2	ref|Homo sapiens discoidin domain receptor tyrosine kinase 2 (DDR2), transcript variant
-2.011	NM_022571	GPR135	ref|Homo sapiens G protein-coupled receptor 135 (GPR135), mRNA [NM_022571]
-2.01119	NM_006825	CKAP4	ref|Homo sapiens cytoskeleton-associated protein 4 (CKAP4), mRNA [NM_006825]
-2.01158	BM045853	BM045853	gb|603624848F1 NIH_MGC_40 Homo sapiens cDNA clone IMAGE:5451514 5', mRNA sequence [BM04
-2.01259	U80761	U80761	gb|Homo sapiens CTG26 alternate open reading frame mRNA, complete cds. [U80761]
-2.01286	NM_020312	COQ9	ref|Homo sapiens coenzyme Q9 homolog (S. cerevisiae) (COQ9), mRNA [NM_020312]
-2.01303	NM_005148	UNC119	ref|Homo sapiens unc-119 homolog (C. elegans) (UNC119), transcript variant 1, mRNA [NM_
-2.01516	BX648484	TMEM170A	gb|Homo sapiens mRNA; cDNA DKFZp686O1555 (from clone DKFZp686O1555). [BX648484]
-2.01714	NM_015130	TBC1D9	ref|Homo sapiens TBC1 domain family, member 9 (with GRAM domain) (TBC1D9), mRNA [NM_015
-2.01851	NM_013233	STK39	ref|Homo sapiens serine threonine kinase 39 (STE20/SPS1 homolog, yeast) (STK39), mRNA [
-2.01872	NM_206967	C16orf74	ref|Homo sapiens chromosome 16 open reading frame 74 (C16orf74), mRNA [NM_206967]
-2.01899	NM_152896	UHRF2	ref|Homo sapiens ubiquitin-like with PHD and ring finger domains 2 (UHRF2), mRNA [NM_15
-2.01943	NM_177995	PTPDC1	ref|Homo sapiens protein tyrosine phosphatase domain containing 1 (PTPDC1), transcript
-2.02064	NM_002770	PRSS2	ref|Homo sapiens protease, serine, 2 (trypsin 2) (PRSS2), transcript variant 1, mRNA [N
-2.02073	NM_080391	PTP4A2	ref|Homo sapiens protein tyrosine phosphatase type IVA, member 2 (PTP4A2), transcript v
-2.02092	NM_016192	TMEFF2	ref|Homo sapiens transmembrane protein with EGF-like and two follistatin-like domains 2
-2.02205	NM_001008397	GPX8	ref|Homo sapiens glutathione peroxidase 8 (putative) (GPX8), mRNA [NM_001008397]
-2.02217	NM_002791	PSMA6	ref|Homo sapiens proteasome (prosome, macropain) subunit, alpha type, 6 (PSMA6), mRNA [
-2.02317	NM_003170	SUPT6H	ref|Homo sapiens suppressor of Ty 6 homolog (S. cerevisiae) (SUPT6H), mRNA [NM_003170]
-2.02376	NM_025129	FUZ	ref|Homo sapiens fuzzy homolog (Drosophila) (FUZ), mRNA [NM_025129]
-2.02412	NM_144598	LRRC28	ref|Homo sapiens leucine rich repeat containing 28 (LRRC28), mRNA [NM_144598]
-2.02453	NM_031314	HNRNPC	ref|Homo sapiens heterogeneous nuclear ribonucleoprotein C (C1/C2) (HNRNPC), transcript
-2.02514	NM_006537	USP3	ref|Homo sapiens ubiquitin specific peptidase 3 (USP3), mRNA [NM_006537]
-2.02563	NM_001008388	CISD2	ref|Homo sapiens CDGSH iron sulfur domain 2 (CISD2), mRNA [NM_001008388]
-2.02649	NM_006049	SNAPC5	ref|Homo sapiens small nuclear RNA activating complex, polypeptide 5, 19kDa (SNAPC5), m
-2.02701	NM_000552	VWF	ref|Homo sapiens von Willebrand factor (VWF), mRNA [NM_000552]
-2.02708	NM_019053	EXOC6	ref|Homo sapiens exocyst complex component 6 (EXOC6), transcript variant 1, mRNA [NM_01
-2.02709	BC039445	LOC348751	gb|Homo sapiens hypothetical protein LOC348751, mRNA (cDNA clone IMAGE:5311172). [BC039
-2.0281	NM_170693	SGK2	ref|Homo sapiens serum/glucocorticoid regulated kinase 2 (SGK2), transcript variant 1,
-2.03106	NM_002806	PSMC6	ref|Homo sapiens proteasome (prosome, macropain) 26S subunit, ATPase, 6 (PSMC6), mRNA [
-2.03212	NM_020859	SHROOM3	ref|Homo sapiens shroom family member 3 (SHROOM3), mRNA [NM_020859]
-2.03258	BC067871	C22orf40	gb|Homo sapiens chromosome 22 open reading frame 40, mRNA (cDNA clone MGC:87534 IMAGE:3
-2.03401	NM_001002000	GMPR2	ref|Homo sapiens guanosine monophosphate reductase 2 (GMPR2), transcript variant 2, mRN
-2.03499	NM_015071	ARHGAP26	ref|Homo sapiens Rho GTPase activating protein 26 (ARHGAP26), transcript variant 1, mRN
-2.03635	AL359650	AL359650	gb|Homo sapiens EST from clone 251760, 5' end. [AL359650]
-2.03686	NM_001010971	SAMD13	ref|Homo sapiens sterile alpha motif domain containing 13 (SAMD13), transcript variant
-2.03702	AY659966	TMEM33	gb|Homo sapiens SHINC3 (SHINC3) mRNA, complete cds. [AY659966]
-2.03802	NM_012238	SIRT1	ref|Homo sapiens sirtuin (silent mating type information regulation 2 homolog) 1 (S. ce
-2.03907	NM_018360	CXorf15	ref|Homo sapiens chromosome X open reading frame 15 (CXorf15), mRNA [NM_018360]
-2.03994	BC007928	C21orf119	gb|Homo sapiens chromosome 21 open reading frame 119, mRNA (cDNA clone MGC:14136 IMAGE:
-2.04046	NM_005035	POLRMT	ref|Homo sapiens polymerase (RNA) mitochondrial (DNA directed) (POLRMT), nuclear gene e
-2.04163	NM_002748	MAPK6	ref|Homo sapiens mitogen-activated protein kinase 6 (MAPK6), mRNA [NM_002748]
-2.04193	NM_145698	ACBD5	ref|Homo sapiens acyl-Coenzyme A binding domain containing 5 (ACBD5), transcript varian
-2.04737	NM_153365	TAPT1	ref|Homo sapiens transmembrane anterior posterior transformation 1 (TAPT1), mRNA [NM_15
-2.04854	NM_152415	VPS37A	ref|Homo sapiens vacuolar protein sorting 37 homolog A (S. cerevisiae) (VPS37A), mRNA [
-2.04982	NM_004492	GTF2A2	ref|Homo sapiens general transcription factor IIA, 2, 12kDa (GTF2A2), mRNA [NM_004492]
-2.05264	NM_206943	LTBP1	ref|Homo sapiens latent transforming growth factor beta binding protein 1 (LTBP1), tran
-2.05306	NM_032927	TMEM128	ref|Homo sapiens transmembrane protein 128 (TMEM128), mRNA [NM_032927]
-2.05387	NM_004255	COX5A	ref|Homo sapiens cytochrome c oxidase subunit Va (COX5A), nuclear gene encoding mitocho
-2.05398	NM_006887	ZFP36L2	ref|Homo sapiens zinc finger protein 36, C3H type-like 2 (ZFP36L2), mRNA [NM_006887]
-2.05441	NM_001040655	TTC23	ref|Homo sapiens tetratricopeptide repeat domain 23 (TTC23), transcript variant 1, mRNA
-2.05443	NM_002570	PCSK6	ref|Homo sapiens proprotein convertase subtilisin/kexin type 6 (PCSK6), transcript vari
-2.05529	NM_173849	GSC	ref|Homo sapiens goosecoid homeobox (GSC), mRNA [NM_173849]
-2.05594	NM_000696	ALDH9A1	ref|Homo sapiens aldehyde dehydrogenase 9 family, member A1 (ALDH9A1), mRNA [NM_000696]
-2.05641	AI570240	AI570240	gb|AI570240 to76g03.x1 NCI_CGAP_Gas4 Homo sapiens cDNA clone IMAGE:2184244 3', mRNA seq
-2.05663	NM_014971	EFR3B	ref|Homo sapiens EFR3 homolog B (S. cerevisiae) (EFR3B), mRNA [NM_014971]
-2.05693	ENST00000409122	ENST00000409122	ens|Uncharacterized protein FLJ35848 [Source:UniProtKB/Swiss-Prot;Acc:A2RUB1] [ENST000
-2.05805	NM_004816	C9orf61	ref|Homo sapiens chromosome 9 open reading frame 61 (C9orf61), transcript variant 1, mR
-2.06041	NM_144668	WDR66	ref|Homo sapiens WD repeat domain 66 (WDR66), mRNA [NM_144668]
-2.06181	NM_000963	PTGS2	ref|Homo sapiens prostaglandin-endoperoxide synthase 2 (prostaglandin G/H synthase and
-2.06252	NM_033281	MRPS36	ref|Homo sapiens mitochondrial ribosomal protein S36 (MRPS36), nuclear gene encoding mi
-2.06262	NM_080647	TBX1	ref|Homo sapiens T-box 1 (TBX1), transcript variant C, mRNA [NM_080647]
-2.06366	NM_015525	IBTK	ref|Homo sapiens inhibitor of Bruton agammaglobulinemia tyrosine kinase (IBTK), mRNA [N
-2.06419	NM_001017403	LGR6	ref|Homo sapiens leucine-rich repeat-containing G protein-coupled receptor 6 (LGR6), tr
-2.06477	NM_021821	MRPS35	ref|Homo sapiens mitochondrial ribosomal protein S35 (MRPS35), nuclear gene encoding mi
-2.06551	NM_004364	CEBPA	ref|Homo sapiens CCAAT/enhancer binding protein (C/EBP), alpha (CEBPA), mRNA [NM_004364
-2.06598	AL547890	AL547890	gb|AL547890 AL547890 Homo sapiens PLACENTA COT 25-NORMALIZED Homo sapiens cDNA clone CS
-2.06735	NM_002643	PIGF	ref|Homo sapiens phosphatidylinositol glycan anchor biosynthesis, class F (PIGF), trans
-2.06813	NM_001009943	ANKRD16	ref|Homo sapiens ankyrin repeat domain 16 (ANKRD16), transcript variant 4, mRNA [NM_001
-2.06885	NM_001012985	C1orf31	ref|Homo sapiens chromosome 1 open reading frame 31 (C1orf31), mRNA [NM_001012985]
-2.06926	NM_002788	PSMA3	ref|Homo sapiens proteasome (prosome, macropain) subunit, alpha type, 3 (PSMA3), transc
-2.0699	NM_001075	UGT2B10	ref|Homo sapiens UDP glucuronosyltransferase 2 family, polypeptide B10 (UGT2B10), mRNA
-2.07046	NM_001029884	PLEKHG1	ref|Homo sapiens pleckstrin homology domain containing, family G (with RhoGef domain) m
-2.07111	NM_013401	RAB3IL1	ref|Homo sapiens RAB3A interacting protein (rabin3)-like 1 (RAB3IL1), mRNA [NM_013401]
-2.07279	NM_178561	CTAGE6	ref|Homo sapiens CTAGE family, member 6 (CTAGE6), mRNA [NM_178561]
-2.0731	NM_025202	EFHD1	ref|Homo sapiens EF-hand domain family, member D1 (EFHD1), mRNA [NM_025202]
-2.07328	AL355688	AL355688	gb|Homo sapiens EST from clone 208499, full insert. [AL355688]
-2.07358	BC038245	BC038245	gb|Homo sapiens, clone IMAGE:5241654, mRNA. [BC038245]
-2.07395	NM_004124	GMFB	ref|Homo sapiens glia maturation factor, beta (GMFB), mRNA [NM_004124]
-2.0753	NM_174942	GAS2L3	ref|Homo sapiens growth arrest-specific 2 like 3 (GAS2L3), mRNA [NM_174942]
-2.07569	NM_005428	VAV1	ref|Homo sapiens vav 1 guanine nucleotide exchange factor (VAV1), mRNA [NM_005428]
-2.07604	AA743218	AA743218	gb|AA743218 ny21c02.s1 NCI_CGAP_GCB1 Homo sapiens cDNA clone IMAGE:1272386 3' similar t
-2.07718	NM_152344	LSM12	ref|Homo sapiens LSM12 homolog (S. cerevisiae) (LSM12), mRNA [NM_152344]
-2.07718	NM_178507	OAF	ref|Homo sapiens OAF homolog (Drosophila) (OAF), mRNA [NM_178507]
-2.07792	ENST00000399816	ENST00000399816	ens|Probable ubiquitin-conjugating enzyme E2 FLJ25076 (EC 6.3.2.19) [Source:UniProtKB/S
-2.07881	NM_001001419	SMAD5	ref|Homo sapiens SMAD family member 5 (SMAD5), transcript variant 2, mRNA [NM_001001419
-2.07957	NM_014666	CLINT1	ref|Homo sapiens clathrin interactor 1 (CLINT1), mRNA [NM_014666]
-2.0812	NM_133180	EPS8L1	ref|Homo sapiens EPS8-like 1 (EPS8L1), transcript variant 1, mRNA [NM_133180]
-2.08181	BC039449	MSL1	gb|Homo sapiens male-specific lethal-1 homolog, mRNA (cDNA clone IMAGE:5311571), with a
-2.08265	NM_024099	C11orf48	ref|Homo sapiens chromosome 11 open reading frame 48 (C11orf48), mRNA [NM_024099]
-2.08266	BC039097	BC039097	gb|Homo sapiens cDNA clone IMAGE:4823416. [BC039097]
-2.08451	THC2786072	THC2786072	thc|ASSY_RAT (P09034) Argininosuccinate synthase (Citrulline--aspartate ligase) , part
-2.08608	NM_000126	ETFA	ref|Homo sapiens electron-transfer-flavoprotein, alpha polypeptide (ETFA), nuclear gene
-2.08704	NM_014685	HERPUD1	ref|Homo sapiens homocysteine-inducible, endoplasmic reticulum stress-inducible, ubiqui
-2.08881	NM_001099439	EPHA10	ref|Homo sapiens EPH receptor A10 (EPHA10), transcript variant 3, mRNA [NM_001099439]
-2.08894	NM_032347	ZNF397	ref|Homo sapiens zinc finger protein 397 (ZNF397), transcript variant 2, mRNA [NM_03234
-2.09063	NM_138340	ABHD3	ref|Homo sapiens abhydrolase domain containing 3 (ABHD3), mRNA [NM_138340]
-2.09073	NM_025231	ZSCAN16	ref|Homo sapiens zinc finger and SCAN domain containing 16 (ZSCAN16), mRNA [NM_025231]
-2.09153	NM_006947	SRP72	ref|Homo sapiens signal recognition particle 72kDa (SRP72), mRNA [NM_006947]
-2.09178	NM_024572	GALNT14	ref|Homo sapiens UDP-N-acetyl-alpha-D-galactosamine:polypeptide N-acetylgalactosaminylt
-2.09188	NM_016144	COMMD10	ref|Homo sapiens COMM domain containing 10 (COMMD10), mRNA [NM_016144]
-2.09191	NM_019558	HOXD8	ref|Homo sapiens homeobox D8 (HOXD8), mRNA [NM_019558]
-2.09322	NM_004337	OSGIN2	ref|Homo sapiens oxidative stress induced growth inhibitor family member 2 (OSGIN2), tr
-2.09386	NR_003674	KGFLP1	ref|Homo sapiens keratinocyte growth factor-like protein 1 (KGFLP1), non-coding RNA [NR
-2.09387	NM_001079675	ETV4	ref|Homo sapiens ets variant 4 (ETV4), transcript variant 2, mRNA [NM_001079675]
-2.09445	NM_021077	NMB	ref|Homo sapiens neuromedin B (NMB), transcript variant 1, mRNA [NM_021077]
-2.0959	NM_002485	NBN	ref|Homo sapiens nibrin (NBN), mRNA [NM_002485]
-2.09651	NM_000968	RPL4	ref|Homo sapiens ribosomal protein L4 (RPL4), mRNA [NM_000968]
-2.09658	NM_002079	GOT1	ref|Homo sapiens glutamic-oxaloacetic transaminase 1, soluble (aspartate aminotransfera
-2.09682	NM_032532	FNDC1	ref|Homo sapiens fibronectin type III domain containing 1 (FNDC1), mRNA [NM_032532]
-2.09963	NM_033201	C16orf45	ref|Homo sapiens chromosome 16 open reading frame 45 (C16orf45), transcript variant 1,
-2.1002	NM_004793	LONP1	ref|Homo sapiens lon peptidase 1, mitochondrial (LONP1), nuclear gene encoding mitochon
-2.10105	AA464246	AA464246	gb|AA464246 zx81a12.s1 Soares ovary tumor NbHOT Homo sapiens cDNA clone IMAGE:810142 3'
-2.1015	NM_005923	MAP3K5	ref|Homo sapiens mitogen-activated protein kinase kinase kinase 5 (MAP3K5), mRNA [NM_00
-2.1021	NM_005587	MEF2A	ref|Homo sapiens myocyte enhancer factor 2A (MEF2A), transcript variant 1, mRNA [NM_005
-2.10234	NM_005559	LAMA1	ref|Homo sapiens laminin, alpha 1 (LAMA1), mRNA [NM_005559]
-2.1038	NM_014749	KIAA0586	ref|Homo sapiens KIAA0586 (KIAA0586), mRNA [NM_014749]
-2.10504	NM_001017	RPS13	ref|Homo sapiens ribosomal protein S13 (RPS13), mRNA [NM_001017]
-2.10786	AK024487	ZNF598	gb|Homo sapiens mRNA for FLJ00086 protein, partial cds. [AK024487]
-2.11394	NM_152380	TBX15	ref|Homo sapiens T-box 15 (TBX15), mRNA [NM_152380]
-2.1142	BC066984	BC066984	gb|Homo sapiens cDNA clone IMAGE:4826623. [BC066984]
-2.1154	NM_017815	C14orf94	ref|Homo sapiens chromosome 14 open reading frame 94 (C14orf94), mRNA [NM_017815]
-2.1205	NM_032783	CBR4	ref|Homo sapiens carbonyl reductase 4 (CBR4), mRNA [NM_032783]
-2.12095	ENST00000329309	ENST00000329309	ens|Uncharacterized protein ENSP00000370281 [Source:UniProtKB/Swiss-Prot;Acc:A6NF83] [
-2.12115	ENST00000383511	ENST00000383511	ens|Putative uncharacterized protein DKFZp762B162 [Source:UniProtKB/TrEMBL;Acc:Q69YQ6]
-2.12314	NM_016029	DHRS7	ref|Homo sapiens dehydrogenase/reductase (SDR family) member 7 (DHRS7), mRNA [NM_016029
-2.1245	NM_005892	FMNL1	ref|Homo sapiens formin-like 1 (FMNL1), mRNA [NM_005892]
-2.12705	NM_017612	ZCCHC8	ref|Homo sapiens zinc finger, CCHC domain containing 8 (ZCCHC8), mRNA [NM_017612]
-2.12973	NR_002211	MEIS3P1	ref|Homo sapiens Meis homeobox 3 pseudogene 1 (MEIS3P1), non-coding RNA [NR_002211]
-2.13025	NM_002755	MAP2K1	ref|Homo sapiens mitogen-activated protein kinase kinase 1 (MAP2K1), mRNA [NM_002755]
-2.13229	NM_175839	SMOX	ref|Homo sapiens spermine oxidase (SMOX), transcript variant 1, mRNA [NM_175839]
-2.13259	NM_138426	GLCCI1	ref|Homo sapiens glucocorticoid induced transcript 1 (GLCCI1), mRNA [NM_138426]
-2.13356	THC2619021	THC2619021	thc|CF066_HUMAN (Q9P032) UPF0240 protein C6orf66, complete [THC2619021]
-2.13364	NM_138476	MDP-1	ref|Homo sapiens magnesium-dependent phosphatase 1 (MDP-1), mRNA [NM_138476]
-2.13426	NM_006156	NEDD8	ref|Homo sapiens neural precursor cell expressed, developmentally down-regulated 8 (NED
-2.13523	NM_005896	IDH1	ref|Homo sapiens isocitrate dehydrogenase 1 (NADP+), soluble (IDH1), mRNA [NM_005896]
-2.13603	NM_138369	FAM44B	ref|Homo sapiens family with sequence similarity 44, member B (FAM44B), mRNA [NM_138369
-2.13813	NM_197966	BID	ref|Homo sapiens BH3 interacting domain death agonist (BID), transcript variant 1, mRNA
-2.14036	AK023660	AK023660	gb|Homo sapiens cDNA FLJ13598 fis, clone PLACE1009921. [AK023660]
-2.14194	NM_133373	PLCD3	ref|Homo sapiens phospholipase C, delta 3 (PLCD3), mRNA [NM_133373]
-2.14302	NM_018265	C1orf106	ref|Homo sapiens chromosome 1 open reading frame 106 (C1orf106), transcript variant 1,
-2.1446	CR595167	LOC644384	gb|full-length cDNA clone CS0DI028YD16 of Placenta Cot 25-normalized of Homo sapiens (h
-2.14632	NM_017681	NUP62CL	ref|Homo sapiens nucleoporin 62kDa C-terminal like (NUP62CL), mRNA [NM_017681]
-2.14732	NM_006897	HOXC9	ref|Homo sapiens homeobox C9 (HOXC9), mRNA [NM_006897]
-2.14868	NM_004280	EEF1E1	ref|Homo sapiens eukaryotic translation elongation factor 1 epsilon 1 (EEF1E1), transcr
-2.14908	NM_001032	RPS29	ref|Homo sapiens ribosomal protein S29 (RPS29), transcript variant 1, mRNA [NM_001032]
-2.15245	NM_005412	SHMT2	ref|Homo sapiens serine hydroxymethyltransferase 2 (mitochondrial) (SHMT2), nuclear gen
-2.15285	BC042869	C1orf67	gb|Homo sapiens cDNA clone IMAGE:5270407. [BC042869]
-2.15503	NM_080743	SRrp35	ref|Homo sapiens serine-arginine repressor protein (35 kDa) (SRrp35), mRNA [NM_080743]
-2.15698	NM_080725	SRXN1	ref|Homo sapiens sulfiredoxin 1 homolog (S. cerevisiae) (SRXN1), mRNA [NM_080725]
-2.15785	NM_000440	PDE6A	ref|Homo sapiens phosphodiesterase 6A, cGMP-specific, rod, alpha (PDE6A), mRNA [NM_0004
-2.15813	NM_001040453	FAM63B	ref|Homo sapiens family with sequence similarity 63, member B (FAM63B), transcript vari
-2.1647	NM_002862	PYGB	ref|Homo sapiens phosphorylase, glycogen; brain (PYGB), mRNA [NM_002862]
-2.16532	AF351611	CAPS2	gb|Homo sapiens UG0636c06 mRNA, complete cds. [AF351611]
-2.16665	NM_001001551	C9orf103	ref|Homo sapiens chromosome 9 open reading frame 103 (C9orf103), mRNA [NM_001001551]
-2.1686	NM_018948	ERRFI1	ref|Homo sapiens ERBB receptor feedback inhibitor 1 (ERRFI1), mRNA [NM_018948]
-2.16947	NM_014216	ITPK1	ref|Homo sapiens inositol 1,3,4-triphosphate 5/6 kinase (ITPK1), transcript variant 1,
-2.16974	NM_004163	RAB27B	ref|Homo sapiens RAB27B, member RAS oncogene family (RAB27B), mRNA [NM_004163]
-2.17051	NM_021242	MID1IP1	ref|Homo sapiens MID1 interacting protein 1 (gastrulation specific G12 homolog (zebrafi
-2.17053	NM_145177	DHRSX	ref|Homo sapiens dehydrogenase/reductase (SDR family) X-linked (DHRSX), mRNA [NM_145177
-2.17164	NM_002494	NDUFC1	ref|Homo sapiens NADH dehydrogenase (ubiquinone) 1, subcomplex unknown, 1, 6kDa (NDUFC1
-2.17345	NM_020772	NUFIP2	ref|Homo sapiens nuclear fragile X mental retardation protein interacting protein 2 (NU
-2.17375	AF119907	PRO2949	gb|Homo sapiens PRO2949 mRNA, complete cds. [AF119907]
-2.17492	NM_198552	FAM89A	ref|Homo sapiens family with sequence similarity 89, member A (FAM89A), mRNA [NM_198552
-2.1755	CR617560	CR617560	gb|full-length cDNA clone CS0DC013YG14 of Neuroblastoma Cot 25-normalized of Homo sapie
-2.18012	NR_002578	GAS5	ref|Homo sapiens growth arrest-specific 5 (non-protein coding) (GAS5), non-coding RNA [
-2.18032	NM_197939	RNF135	ref|Homo sapiens ring finger protein 135 (RNF135), transcript variant 2, mRNA [NM_19793
-2.18683	NM_018119	POLR3E	ref|Homo sapiens polymerase (RNA) III (DNA directed) polypeptide E (80kD) (POLR3E), mRN
-2.1873	NM_147128	ZNRF2	ref|Homo sapiens zinc and ring finger 2 (ZNRF2), mRNA [NM_147128]
-2.18935	NM_138693	KLF14	ref|Homo sapiens Kruppel-like factor 14 (KLF14), mRNA [NM_138693]
-2.19033	NM_020299	AKR1B10	ref|Homo sapiens aldo-keto reductase family 1, member B10 (aldose reductase) (AKR1B10),
-2.19189	NM_153681	PIGP	ref|Homo sapiens phosphatidylinositol glycan anchor biosynthesis, class P (PIGP), trans
-2.1928	NM_178154	FUT8	ref|Homo sapiens fucosyltransferase 8 (alpha (1,6) fucosyltransferase) (FUT8), transcri
-2.19483	NM_017913	CDC37L1	ref|Homo sapiens cell division cycle 37 homolog (S. cerevisiae)-like 1 (CDC37L1), mRNA
-2.19702	NM_014473	DIMT1L	ref|Homo sapiens DIM1 dimethyladenosine transferase 1-like (S. cerevisiae) (DIMT1L), mR
-2.19706	BX104493	BX104493	gb|BX104493 Soares fetal liver spleen 1NFLS Homo sapiens cDNA clone IMAGp998E24531, mRN
-2.20142	NM_020956	PRX	ref|Homo sapiens periaxin (PRX), transcript variant 1, mRNA [NM_020956]
-2.20356	BC047605	LOC401021	gb|Homo sapiens hypothetical gene supported by BC047605, mRNA (cDNA clone IMAGE:5589309
-2.20411	NM_001080544	LOC653314	ref|Homo sapiens similar to ribosomal protein L19 (LOC653314), mRNA [NM_001080544]
-2.20522	BC152838	BC152838	gb|Synthetic construct Homo sapiens clone IMAGE:100016108, MGC:184177 Unknown (protein
-2.20621	NM_004713	SDCCAG1	ref|Homo sapiens serologically defined colon cancer antigen 1 (SDCCAG1), mRNA [NM_00471
-2.20631	THC2637838	THC2637838	thc|CT149_MOUSE (Q9CR37) UPF0362 protein C20orf149 homolog, partial (13%) [THC2637838]
-2.20843	NM_032133	MYCBPAP	ref|Homo sapiens MYCBP associated protein (MYCBPAP), mRNA [NM_032133]
-2.21055	NM_173505	ANKRD29	ref|Homo sapiens ankyrin repeat domain 29 (ANKRD29), mRNA [NM_173505]
-2.21078	NM_002092	GRSF1	ref|Homo sapiens G-rich RNA sequence binding factor 1 (GRSF1), transcript variant 1, mR
-2.21079	NM_016395	PTPLAD1	ref|Homo sapiens protein tyrosine phosphatase-like A domain containing 1 (PTPLAD1), mRN
-2.21184	NM_004723	ARHGEF2	ref|Homo sapiens rho/rac guanine nucleotide exchange factor (GEF) 2 (ARHGEF2), mRNA [NM
-2.21396	NM_007026	DUSP14	ref|Homo sapiens dual specificity phosphatase 14 (DUSP14), mRNA [NM_007026]
-2.21409	NM_015042	ZNF609	ref|Homo sapiens zinc finger protein 609 (ZNF609), mRNA [NM_015042]
-2.21483	THC2579856	THC2579856	thc|Q6IFN5_HUMAN (Q6IFN5) Olfactory receptor OR19-14, partial (39%) [THC2579856]
-2.21565	NM_198850	PHLDB3	ref|Homo sapiens pleckstrin homology-like domain, family B, member 3 (PHLDB3), mRNA [NM
-2.21872	ENST00000383518	ENST00000383518	ens|HLA class I histocompatibility antigen, Cw-5 alpha chain Precursor (MHC class I ant
-2.21929	NM_005516	HLA-E	ref|Homo sapiens major histocompatibility complex, class I, E (HLA-E), mRNA [NM_005516]
-2.22	XR_037407	LOC100134228	ref|PREDICTED: Homo sapiens misc_RNA (LOC100134228), miscRNA [XR_037407]
-2.22427	NM_025137	SPG11	ref|Homo sapiens spastic paraplegia 11 (autosomal recessive) (SPG11), mRNA [NM_025137]
-2.22614	NM_003908	EIF2S2	ref|Homo sapiens eukaryotic translation initiation factor 2, subunit 2 beta, 38kDa (EIF
-2.22627	NM_020827	KIAA1430	ref|Homo sapiens KIAA1430 (KIAA1430), mRNA [NM_020827]
-2.22698	NM_021724	NR1D1	ref|Homo sapiens nuclear receptor subfamily 1, group D, member 1 (NR1D1), mRNA [NM_0217
-2.22812	NM_015382	HECTD1	ref|Homo sapiens HECT domain containing 1 (HECTD1), mRNA [NM_015382]
-2.22933	NM_001079935	OR7E24	ref|Homo sapiens olfactory receptor, family 7, subfamily E, member 24 (OR7E24), mRNA [N
-2.2314	NM_001099694	ZNF578	ref|Homo sapiens zinc finger protein 578 (ZNF578), mRNA [NM_001099694]
-2.23367	NM_001024809	RARA	ref|Homo sapiens retinoic acid receptor, alpha (RARA), transcript variant 2, mRNA [NM_0
-2.23622	NM_152407	GRPEL2	ref|Homo sapiens GrpE-like 2, mitochondrial (E. coli) (GRPEL2), nuclear gene encoding m
-2.23908	NM_017666	ZNF280C	ref|Homo sapiens zinc finger protein 280C (ZNF280C), mRNA [NM_017666]
-2.23916	NM_025267	AARSD1	ref|Homo sapiens alanyl-tRNA synthetase domain containing 1 (AARSD1), transcript varian
-2.23962	AK021804	AK021804	gb|Homo sapiens cDNA FLJ11742 fis, clone HEMBA1005508. [AK021804]
-2.24034	NM_004558	NRTN	ref|Homo sapiens neurturin (NRTN), mRNA [NM_004558]
-2.24058	AU158345	AU158345	gb|AU158345 PLACE2 Homo sapiens cDNA clone PLACE2000081 3', mRNA sequence [AU158345]
-2.24148	NM_033271	BTBD6	ref|Homo sapiens BTB (POZ) domain containing 6 (BTBD6), mRNA [NM_033271]
-2.24186	NM_152464	TMEM199	ref|Homo sapiens transmembrane protein 199 (TMEM199), mRNA [NM_152464]
-2.24267	NM_000386	BLMH	ref|Homo sapiens bleomycin hydrolase (BLMH), mRNA [NM_000386]
-2.24356	NM_053039	UGT2B28	ref|Homo sapiens UDP glucuronosyltransferase 2 family, polypeptide B28 (UGT2B28), mRNA
-2.24954	NM_018407	LAPTM4B	ref|Homo sapiens lysosomal protein transmembrane 4 beta (LAPTM4B), mRNA [NM_018407]
-2.25047	NM_001001669	FLJ41603	ref|Homo sapiens FLJ41603 protein (FLJ41603), mRNA [NM_001001669]
-2.25439	NM_003059	SLC22A4	ref|Homo sapiens solute carrier family 22 (organic cation/ergothioneine transporter), m
-2.2548	NM_194272	RBPMS2	ref|Homo sapiens RNA binding protein with multiple splicing 2 (RBPMS2), mRNA [NM_194272
-2.25556	NR_024181	ZNF577	ref|Homo sapiens zinc finger protein 577 (ZNF577), transcript variant 3, transcribed RN
-2.26485	NM_173827	COX18	ref|Homo sapiens COX18 cytochrome c oxidase assembly homolog (S. cerevisiae) (COX18), m
-2.26514	NM_001453	FOXC1	ref|Homo sapiens forkhead box C1 (FOXC1), mRNA [NM_001453]
-2.26671	NM_020134	DPYSL5	ref|Homo sapiens dihydropyrimidinase-like 5 (DPYSL5), mRNA [NM_020134]
-2.26854	NM_004155	SERPINB9	ref|Homo sapiens serpin peptidase inhibitor, clade B (ovalbumin), member 9 (SERPINB9),
-2.26959	NM_144684	ZNF480	ref|Homo sapiens zinc finger protein 480 (ZNF480), mRNA [NM_144684]
-2.26964	NM_023039	ANKRA2	ref|Homo sapiens ankyrin repeat, family A (RFXANK-like), 2 (ANKRA2), mRNA [NM_023039]
-2.27006	NM_001135570	C12orf73	ref|Homo sapiens chromosome 12 open reading frame 73 (C12orf73), mRNA [NM_001135570]
-2.2705	NM_152565	ATP6V0D2	ref|Homo sapiens ATPase, H+ transporting, lysosomal 38kDa, V0 subunit d2 (ATP6V0D2), mR
-2.27166	NM_203301	FBXO33	ref|Homo sapiens F-box protein 33 (FBXO33), mRNA [NM_203301]
-2.2726	ENST00000221130	GSR	ens|Glutathione reductase, mitochondrial Precursor (GRase)(GR)(EC 1.8.1.7) [Source:UniP
-2.27284	NM_024525	TTC13	ref|Homo sapiens tetratricopeptide repeat domain 13 (TTC13), transcript variant 1, mRNA
-2.27605	NM_015419	MXRA5	ref|Homo sapiens matrix-remodelling associated 5 (MXRA5), mRNA [NM_015419]
-2.27681	NM_022047	DEF6	ref|Homo sapiens differentially expressed in FDCP 6 homolog (mouse) (DEF6), mRNA [NM_02
-2.2792	NM_014324	AMACR	ref|Homo sapiens alpha-methylacyl-CoA racemase (AMACR), transcript variant 1, mRNA [NM_
-2.28102	NM_201397	GPX1	ref|Homo sapiens glutathione peroxidase 1 (GPX1), transcript variant 2, mRNA [NM_201397
-2.28356	BC022565	BC022565	gb|Homo sapiens cDNA clone IMAGE:4797124, partial cds. [BC022565]
-2.28631	NM_025211	GKAP1	ref|Homo sapiens G kinase anchoring protein 1 (GKAP1), transcript variant 1, mRNA [NM_0
-2.28691	BX392861	BX392861	gb|BX392861 Homo sapiens PLACENTA COT 25-NORMALIZED Homo sapiens cDNA clone CS0DI061YF2
-2.28791	NM_014637	MTFR1	ref|Homo sapiens mitochondrial fission regulator 1 (MTFR1), nuclear gene encoding mitoc
-2.28815	NM_025153	ATP10B	ref|Homo sapiens ATPase, class V, type 10B (ATP10B), mRNA [NM_025153]
-2.28842	NM_000612	IGF2	ref|Homo sapiens insulin-like growth factor 2 (somatomedin A) (IGF2), transcript varian
-2.28843	THC2683228	THC2683228	thc|O61351_DROME (O61351) CG12794-PA (La costa), partial (10%) [THC2683228]
-2.28856	NM_002116	HLA-A	ref|Homo sapiens major histocompatibility complex, class I, A (HLA-A), mRNA [NM_002116]
-2.28916	NM_152295	TARS	ref|Homo sapiens threonyl-tRNA synthetase (TARS), mRNA [NM_152295]
-2.28931	NM_001423	EMP1	ref|Homo sapiens epithelial membrane protein 1 (EMP1), mRNA [NM_001423]
-2.28975	NM_004871	GOSR1	ref|Homo sapiens golgi SNAP receptor complex member 1 (GOSR1), transcript variant 1, mR
-2.29222	NM_033655	CNTNAP3	ref|Homo sapiens contactin associated protein-like 3 (CNTNAP3), mRNA [NM_033655]
-2.29296	NM_001624	AIM1	ref|Homo sapiens absent in melanoma 1 (AIM1), mRNA [NM_001624]
-2.29432	NM_152304	RAB42	ref|Homo sapiens RAB42, member RAS oncogene family (RAB42), mRNA [NM_152304]
-2.29709	NM_020225	STOX2	ref|Homo sapiens storkhead box 2 (STOX2), mRNA [NM_020225]
-2.29717	NM_017691	LRRC49	ref|Homo sapiens leucine rich repeat containing 49 (LRRC49), mRNA [NM_017691]
-2.29925	NM_152450	FAM81A	ref|Homo sapiens family with sequence similarity 81, member A (FAM81A), mRNA [NM_152450
-2.30201	NM_006804	STARD3	ref|Homo sapiens StAR-related lipid transfer (START) domain containing 3 (STARD3), mRNA
-2.30209	NM_006821	ACOT2	ref|Homo sapiens acyl-CoA thioesterase 2 (ACOT2), nuclear gene encoding mitochondrial p
-2.30258	NM_153374	LYSMD2	ref|Homo sapiens LysM, putative peptidoglycan-binding, domain containing 2 (LYSMD2), mR
-2.30572	NM_032268	ZNRF1	ref|Homo sapiens zinc and ring finger 1 (ZNRF1), mRNA [NM_032268]
-2.30951	NM_198041	NUDT6	ref|Homo sapiens nudix (nucleoside diphosphate linked moiety X)-type motif 6 (NUDT6), t
-2.31424	NM_024806	C11orf63	ref|Homo sapiens chromosome 11 open reading frame 63 (C11orf63), transcript variant 1,
-2.31494	NM_021914	CFL2	ref|Homo sapiens cofilin 2 (muscle) (CFL2), transcript variant 1, mRNA [NM_021914]
-2.31525	NM_024642	GALNT12	ref|Homo sapiens UDP-N-acetyl-alpha-D-galactosamine:polypeptide N-acetylgalactosaminylt
-2.31572	NM_006072	CCL26	ref|Homo sapiens chemokine (C-C motif) ligand 26 (CCL26), mRNA [NM_006072]
-2.31755	NM_018664	BATF3	ref|Homo sapiens basic leucine zipper transcription factor, ATF-like 3 (BATF3), mRNA [N
-2.31972	NM_198461	LONRF2	ref|Homo sapiens LON peptidase N-terminal domain and ring finger 2 (LONRF2), mRNA [NM_1
-2.32051	NM_001221	CAMK2D	ref|Homo sapiens calcium/calmodulin-dependent protein kinase II delta (CAMK2D), transcr
-2.32281	NM_003565	ULK1	ref|Homo sapiens unc-51-like kinase 1 (C. elegans) (ULK1), mRNA [NM_003565]
-2.32332	NM_004515	ILF2	ref|Homo sapiens interleukin enhancer binding factor 2, 45kDa (ILF2), mRNA [NM_004515]
-2.32398	NM_024941	C5orf44	ref|Homo sapiens chromosome 5 open reading frame 44 (C5orf44), transcript variant 2, mR
-2.32514	NM_014574	STRN3	ref|Homo sapiens striatin, calmodulin binding protein 3 (STRN3), transcript variant 2,
-2.32668	AA807805	AA807805	gb|nu88h02.s1 NCI_CGAP_Alv1 Homo sapiens cDNA clone IMAGE:1217811, mRNA sequence [AA807
-2.32702	NM_001085423	C17orf60	ref|Homo sapiens chromosome 17 open reading frame 60 (C17orf60), mRNA [NM_001085423]
-2.33014	NM_138431	MFSD3	ref|Homo sapiens major facilitator superfamily domain containing 3 (MFSD3), mRNA [NM_13
-2.33019	NR_015410	FLJ22536	ref|Homo sapiens hypothetical locus LOC401237 (FLJ22536), non-coding RNA [NR_015410]
-2.33091	XR_016281	LOC391504	ref|PREDICTED: Homo sapiens misc_RNA (LOC391504), miscRNA [XR_016281]
-2.33093	NM_005006	NDUFS1	ref|Homo sapiens NADH dehydrogenase (ubiquinone) Fe-S protein 1, 75kDa (NADH-coenzyme Q
-2.33333	NM_012224	NEK1	ref|Homo sapiens NIMA (never in mitosis gene a)-related kinase 1 (NEK1), mRNA [NM_01222
-2.3402	AK001406	SENP6	gb|Homo sapiens cDNA FLJ10544 fis, clone NT2RP2001601, highly similar to Sentrin-specif
-2.34163	NM_016475	C14orf100	ref|Homo sapiens chromosome 14 open reading frame 100 (C14orf100), transcript variant 1
-2.34183	NM_198991	KCTD1	ref|Homo sapiens potassium channel tetramerisation domain containing 1 (KCTD1), transcr
-2.34755	AK127374	AK127374	gb|Homo sapiens cDNA FLJ45450 fis, clone BRSTN2002691. [AK127374]
-2.34804	NM_001037161	ACOT1	ref|Homo sapiens acyl-CoA thioesterase 1 (ACOT1), mRNA [NM_001037161]
-2.34848	NM_001766	CD1D	ref|Homo sapiens CD1d molecule (CD1D), mRNA [NM_001766]
-2.35237	NM_004101	F2RL2	ref|Homo sapiens coagulation factor II (thrombin) receptor-like 2 (F2RL2), mRNA [NM_004
-2.35409	NM_030666	SERPINB1	ref|Homo sapiens serpin peptidase inhibitor, clade B (ovalbumin), member 1 (SERPINB1),
-2.35461	NM_004701	CCNB2	ref|Homo sapiens cyclin B2 (CCNB2), mRNA [NM_004701]
-2.35471	ENST00000409636	ENST00000409636	ens|Heterogeneous nuclear ribonucleoprotein L-like (Stromal RNA-regulating factor) [Sou
-2.35624	NR_026543	C21orf88	ref|Homo sapiens chromosome 21 open reading frame 88 (C21orf88), transcript variant 2,
-2.35658	NM_005127	CLEC2B	ref|Homo sapiens C-type lectin domain family 2, member B (CLEC2B), mRNA [NM_005127]
-2.35764	NM_003366	UQCRC2	ref|Homo sapiens ubiquinol-cytochrome c reductase core protein II (UQCRC2), mRNA [NM_00
-2.35767	NM_145714	ATXN2L	ref|Homo sapiens ataxin 2-like (ATXN2L), transcript variant B, mRNA [NM_145714]
-2.36216	NM_025130	HKDC1	ref|Homo sapiens hexokinase domain containing 1 (HKDC1), mRNA [NM_025130]
-2.36253	NM_003060	SLC22A5	ref|Homo sapiens solute carrier family 22 (organic cation/carnitine transporter), membe
-2.36652	NM_002448	MSX1	ref|Homo sapiens msh homeobox 1 (MSX1), mRNA [NM_002448]
-2.36921	BG928645	BG928645	gb|HNC8-1-E12.R HNC (Human Normal Cartilage) Homo sapiens cDNA, mRNA sequence [BG928645
-2.37381	NM_014904	RAB11FIP2	ref|Homo sapiens RAB11 family interacting protein 2 (class I) (RAB11FIP2), mRNA [NM_014
-2.37525	NM_005084	PLA2G7	ref|Homo sapiens phospholipase A2, group VII (platelet-activating factor acetylhydrolas
-2.37718	NM_001032374	ZNF226	ref|Homo sapiens zinc finger protein 226 (ZNF226), transcript variant 3, mRNA [NM_00103
-2.37859	NM_147152	ITSN2	ref|Homo sapiens intersectin 2 (ITSN2), transcript variant 2, mRNA [NM_147152]
-2.3802	NM_001080826	PRAGMIN	ref|Homo sapiens homolog of rat pragma of Rnd2 (PRAGMIN), mRNA [NM_001080826]
-2.38128	NM_152300	DDX52	ref|Homo sapiens DEAD (Asp-Glu-Ala-Asp) box polypeptide 52 (DDX52), transcript variant
-2.38183	NM_003740	KCNK5	ref|Homo sapiens potassium channel, subfamily K, member 5 (KCNK5), mRNA [NM_003740]
-2.38254	NM_000259	MYO5A	ref|Homo sapiens myosin VA (heavy chain 12, myoxin) (MYO5A), transcript variant 1, mRNA
-2.38841	NM_006923	SDF2	ref|Homo sapiens stromal cell-derived factor 2 (SDF2), mRNA [NM_006923]
-2.38907	NM_032367	ZBED3	ref|Homo sapiens zinc finger, BED-type containing 3 (ZBED3), mRNA [NM_032367]
-2.39089	AK026295	AK026295	gb|Homo sapiens cDNA: FLJ22642 fis, clone HSI06970. [AK026295]
-2.39104	NM_152588	TMTC2	ref|Homo sapiens transmembrane and tetratricopeptide repeat containing 2 (TMTC2), mRNA
-2.39191	BU608568	BU608568	gb|UI-CF-FN0-aep-h-11-0-UI.s1 UI-CF-FN0 Homo sapiens cDNA clone UI-CF-FN0-aep-h-11-0-UI
-2.39305	NM_015398	FAM149A	ref|Homo sapiens family with sequence similarity 149, member A (FAM149A), transcript va
-2.39619	BC065771	MTHFD2L	gb|Homo sapiens methylenetetrahydrofolate dehydrogenase (NADP+ dependent) 2-like, mRNA
-2.39771	AK054826	AK054826	gb|Homo sapiens cDNA FLJ30264 fis, clone BRACE2002613, moderately similar to Rattus nor
-2.39847	NM_002631	PGD	ref|Homo sapiens phosphogluconate dehydrogenase (PGD), mRNA [NM_002631]
-2.40227	NM_005727	TSPAN1	ref|Homo sapiens tetraspanin 1 (TSPAN1), mRNA [NM_005727]
-2.40601	NM_014323	PATZ1	ref|Homo sapiens POZ (BTB) and AT hook containing zinc finger 1 (PATZ1), transcript var
-2.407	NM_001130517	MPST	ref|Homo sapiens mercaptopyruvate sulfurtransferase (MPST), nuclear gene encoding mitoc
-2.41064	NM_001150	ANPEP	ref|Homo sapiens alanyl (membrane) aminopeptidase (ANPEP), mRNA [NM_001150]
-2.41179	NM_130469	JDP2	ref|Homo sapiens Jun dimerization protein 2 (JDP2), transcript variant 1, mRNA [NM_1304
-2.4195	NM_017851	PARP16	ref|Homo sapiens poly (ADP-ribose) polymerase family, member 16 (PARP16), mRNA [NM_0178
-2.42123	NM_201433	GAS7	ref|Homo sapiens growth arrest-specific 7 (GAS7), transcript variant c, mRNA [NM_201433
-2.42132	NM_003855	IL18R1	ref|Homo sapiens interleukin 18 receptor 1 (IL18R1), mRNA [NM_003855]
-2.42136	NM_001039614	C15orf59	ref|Homo sapiens chromosome 15 open reading frame 59 (C15orf59), mRNA [NM_001039614]
-2.42337	AF075008	AF075008	gb|Homo sapiens full length insert cDNA YH99G08. [AF075008]
-2.42461	NM_005966	NAB1	ref|Homo sapiens NGFI-A binding protein 1 (EGR1 binding protein 1) (NAB1), mRNA [NM_005
-2.42667	NM_023074	ZNF649	ref|Homo sapiens zinc finger protein 649 (ZNF649), mRNA [NM_023074]
-2.42756	THC2650372	THC2650372	thc|Q2M2I5_HUMAN (Q2M2I5) Keratin 24, partial (7%) [THC2650372]
-2.42931	NM_001074	UGT2B7	ref|Homo sapiens UDP glucuronosyltransferase 2 family, polypeptide B7 (UGT2B7), mRNA [N
-2.43007	NM_015516	TSKU	ref|Homo sapiens tsukushin (TSKU), mRNA [NM_015516]
-2.43325	NM_203477	MGC70863	ref|Homo sapiens similar to RPL23AP7 protein (MGC70863), transcript variant 1, mRNA [NM
-2.43418	NM_032961	PCDH10	ref|Homo sapiens protocadherin 10 (PCDH10), transcript variant 1, mRNA [NM_032961]
-2.44035	NM_030800	C15orf44	ref|Homo sapiens chromosome 15 open reading frame 44 (C15orf44), transcript variant 2,
-2.44318	NM_015691	WWC3	ref|Homo sapiens WWC family member 3 (WWC3), mRNA [NM_015691]
-2.44321	NM_001030006	AP2B1	ref|Homo sapiens adaptor-related protein complex 2, beta 1 subunit (AP2B1), transcript
-2.44608	NM_005114	HS3ST1	ref|Homo sapiens heparan sulfate (glucosamine) 3-O-sulfotransferase 1 (HS3ST1), mRNA [N
-2.4486	NM_007341	SH3BGR	ref|Homo sapiens SH3 domain binding glutamic acid-rich protein (SH3BGR), transcript var
-2.44917	NM_002499	NEO1	ref|Homo sapiens neogenin homolog 1 (chicken) (NEO1), mRNA [NM_002499]
-2.45554	NM_024063	SPATA5L1	ref|Homo sapiens spermatogenesis associated 5-like 1 (SPATA5L1), mRNA [NM_024063]
-2.45633	NM_001010919	FAM26F	ref|Homo sapiens family with sequence similarity 26, member F (FAM26F), mRNA [NM_001010
-2.45675	NM_198066	GNPNAT1	ref|Homo sapiens glucosamine-phosphate N-acetyltransferase 1 (GNPNAT1), mRNA [NM_198066
-2.45726	NM_006681	NMU	ref|Homo sapiens neuromedin U (NMU), mRNA [NM_006681]
-2.45755	NM_001005862	ERBB2	ref|Homo sapiens v-erb-b2 erythroblastic leukemia viral oncogene homolog 2, neuro/gliob
-2.45816	NM_017565	FAM20A	ref|Homo sapiens family with sequence similarity 20, member A (FAM20A), mRNA [NM_017565
-2.4609	NM_152349	KRT222P	ref|Homo sapiens keratin 222 pseudogene (KRT222P), mRNA [NM_152349]
-2.46122	NM_006118	HAX1	ref|Homo sapiens HCLS1 associated protein X-1 (HAX1), transcript variant 1, mRNA [NM_00
-2.46291	CD641036	CD641036	gb|CD641036 AGENCOURT_14532748 NIH_MGC_191 Homo sapiens cDNA clone IMAGE:30415087 5', m
-2.4635	NM_003265	TLR3	ref|Homo sapiens toll-like receptor 3 (TLR3), mRNA [NM_003265]
-2.46566	NM_004181	UCHL1	ref|Homo sapiens ubiquitin carboxyl-terminal esterase L1 (ubiquitin thiolesterase) (UCH
-2.46709	AW138903	AW138903	gb|AW138903 UI-H-BI1-aeq-e-09-0-UI.s1 NCI_CGAP_Sub3 Homo sapiens cDNA clone IMAGE:27203
-2.46792	NM_000509	FGG	ref|Homo sapiens fibrinogen gamma chain (FGG), transcript variant gamma-A, mRNA [NM_000
-2.47013	NM_007235	XPOT	ref|Homo sapiens exportin, tRNA (nuclear export receptor for tRNAs) (XPOT), mRNA [NM_00
-2.47265	NM_170784	MKKS	ref|Homo sapiens McKusick-Kaufman syndrome (MKKS), transcript variant 2, mRNA [NM_17078
-2.47346	ENST00000395606	ENST00000395606	ens|Phospholipase DDHD1 (EC 3.1.1.-)(DDHD domain-containing protein 1)(Phosphatidic aci
-2.47524	NM_032892	FRMD5	ref|Homo sapiens FERM domain containing 5 (FRMD5), transcript variant 2, mRNA [NM_03289
-2.47788	NR_024584	LOC728875	ref|Homo sapiens hypothetical LOC728875 (LOC728875), non-coding RNA [NR_024584]
-2.47925	NM_032141	CCDC55	ref|Homo sapiens coiled-coil domain containing 55 (CCDC55), transcript variant 1, mRNA
-2.47972	NM_207362	C2orf55	ref|Homo sapiens chromosome 2 open reading frame 55 (C2orf55), mRNA [NM_207362]
-2.48185	NM_001203	BMPR1B	ref|Homo sapiens bone morphogenetic protein receptor, type IB (BMPR1B), mRNA [NM_001203
-2.4837	NM_007077	AP4S1	ref|Homo sapiens adaptor-related protein complex 4, sigma 1 subunit (AP4S1), transcript
-2.48371	NM_002758	MAP2K6	ref|Homo sapiens mitogen-activated protein kinase kinase 6 (MAP2K6), mRNA [NM_002758]
-2.48424	NM_177528	SULT1A2	ref|Homo sapiens sulfotransferase family, cytosolic, 1A, phenol-preferring, member 2 (S
-2.4868	NM_001017389	SULT1A4	ref|Homo sapiens sulfotransferase family, cytosolic, 1A, phenol-preferring, member 4 (S
-2.48712	NM_006509	RELB	ref|Homo sapiens v-rel reticuloendotheliosis viral oncogene homolog B (RELB), mRNA [NM_
-2.48904	NM_024501	HOXD1	ref|Homo sapiens homeobox D1 (HOXD1), mRNA [NM_024501]
-2.48912	NM_006122	MAN2A2	ref|Homo sapiens mannosidase, alpha, class 2A, member 2 (MAN2A2), mRNA [NM_006122]
-2.49262	NM_177951	PPM1A	ref|Homo sapiens protein phosphatase 1A (formerly 2C), magnesium-dependent, alpha isofo
-2.49367	NM_001080414	CCDC88C	ref|Homo sapiens coiled-coil domain containing 88C (CCDC88C), mRNA [NM_001080414]
-2.49559	BC037740	BC037740	gb|Homo sapiens cDNA clone IMAGE:5263531. [BC037740]
-2.50144	NM_152999	STEAP2	ref|Homo sapiens six transmembrane epithelial antigen of the prostate 2 (STEAP2), trans
-2.50306	NM_002818	PSME2	ref|Homo sapiens proteasome (prosome, macropain) activator subunit 2 (PA28 beta) (PSME2
-2.50397	NM_020148	SPIRE1	ref|Homo sapiens spire homolog 1 (Drosophila) (SPIRE1), transcript variant 2, mRNA [NM_
-2.50448	BC031266	TRIM69	gb|Homo sapiens ring finger protein 36, mRNA (cDNA clone IMAGE:5277162). [BC031266]
-2.50668	NM_031858	NBR1	ref|Homo sapiens neighbor of BRCA1 gene 1 (NBR1), transcript variant 2, mRNA [NM_031858
-2.51338	NM_033120	NKD2	ref|Homo sapiens naked cuticle homolog 2 (Drosophila) (NKD2), mRNA [NM_033120]
-2.51658	ENST00000376793	ENST00000376793	ens|Putative uncharacterized protein HLA-J Fragment [Source:UniProtKB/TrEMBL;Acc:A6NJG
-2.51768	NM_006334	OLFM1	ref|Homo sapiens olfactomedin 1 (OLFM1), transcript variant 2, mRNA [NM_006334]
-2.51784	NM_019050	USP53	ref|Homo sapiens ubiquitin specific peptidase 53 (USP53), mRNA [NM_019050]
-2.52022	NM_138371	FAM113B	ref|Homo sapiens family with sequence similarity 113, member B (FAM113B), mRNA [NM_1383
-2.5264	NM_003410	ZFX	ref|Homo sapiens zinc finger protein, X-linked (ZFX), mRNA [NM_003410]
-2.52936	NM_016228	AADAT	ref|Homo sapiens aminoadipate aminotransferase (AADAT), transcript variant 1, mRNA [NM_
-2.53035	BC042060	OR7E47P	gb|Homo sapiens olfactory receptor, family 7, subfamily E, member 47 pseudogene, mRNA (
-2.53538	NM_001079537	TRAPPC6B	ref|Homo sapiens trafficking protein particle complex 6B (TRAPPC6B), transcript variant
-2.53577	NM_032876	JUB	ref|Homo sapiens jub, ajuba homolog (Xenopus laevis) (JUB), transcript variant 1, mRNA
-2.53642	BX647685	BX647685	gb|Homo sapiens mRNA; cDNA DKFZp686J0581 (from clone DKFZp686J0581). [BX647685]
-2.53986	XR_018553	LOC648294	ref|PREDICTED: Homo sapiens misc_RNA (LOC648294), miscRNA [XR_018553]
-2.54481	NM_000067	CA2	ref|Homo sapiens carbonic anhydrase II (CA2), mRNA [NM_000067]
-2.5452	NM_001080505	SHISA3	ref|Homo sapiens shisa homolog 3 (Xenopus laevis) (SHISA3), mRNA [NM_001080505]
-2.54523	NM_001033088	NGRN	ref|Homo sapiens neugrin, neurite outgrowth associated (NGRN), transcript variant 2, mR
-2.5466	NM_001033047	NPNT	ref|Homo sapiens nephronectin (NPNT), mRNA [NM_001033047]
-2.54795	NM_001137548	FAM25C	ref|Homo sapiens family with sequence similarity 25, member C (FAM25C), mRNA [NM_001137
-2.54822	ENST00000381298	IL6ST	ens|Interleukin-6 receptor subunit beta Precursor (IL-6R-beta)(Interleukin-6 signal tra
-2.55184	NM_007246	KLHL2	ref|Homo sapiens kelch-like 2, Mayven (Drosophila) (KLHL2), mRNA [NM_007246]
-2.55519	NM_005252	FOS	ref|Homo sapiens v-fos FBJ murine osteosarcoma viral oncogene homolog (FOS), mRNA [NM_0
-2.55821	NM_001393	ECM2	ref|Homo sapiens extracellular matrix protein 2, female organ and adipocyte specific (E
-2.55895	NM_183421	FBXO25	ref|Homo sapiens F-box protein 25 (FBXO25), transcript variant 1, mRNA [NM_183421]
-2.55953	NM_138768	MYEOV	ref|Homo sapiens myeloma overexpressed (in a subset of t(11;14) positive multiple myelo
-2.55968	NM_003687	PDLIM4	ref|Homo sapiens PDZ and LIM domain 4 (PDLIM4), transcript variant 1, mRNA [NM_003687]
-2.56078	NM_145006	SUSD3	ref|Homo sapiens sushi domain containing 3 (SUSD3), mRNA [NM_145006]
-2.56103	NM_004446	EPRS	ref|Homo sapiens glutamyl-prolyl-tRNA synthetase (EPRS), mRNA [NM_004446]
-2.5621	NM_152740	HIBADH	ref|Homo sapiens 3-hydroxyisobutyrate dehydrogenase (HIBADH), mRNA [NM_152740]
-2.56213	NM_001007125	C20orf201	ref|Homo sapiens chromosome 20 open reading frame 201 (C20orf201), mRNA [NM_001007125]
-2.56575	NM_003104	SORD	ref|Homo sapiens sorbitol dehydrogenase (SORD), mRNA [NM_003104]
-2.56632	NM_015990	KLHL5	ref|Homo sapiens kelch-like 5 (Drosophila) (KLHL5), transcript variant 1, mRNA [NM_0159
-2.56727	NM_203477	MGC70863	ref|Homo sapiens similar to RPL23AP7 protein (MGC70863), transcript variant 1, mRNA [NM
-2.57032	NM_022154	SLC39A8	ref|Homo sapiens solute carrier family 39 (zinc transporter), member 8 (SLC39A8), trans
-2.57059	NM_181523	PIK3R1	ref|Homo sapiens phosphoinositide-3-kinase, regulatory subunit 1 (alpha) (PIK3R1), tran
-2.57305	NM_001037808	EIF3C	ref|Homo sapiens eukaryotic translation initiation factor 3, subunit C (EIF3C), transcr
-2.57552	NM_002006	FGF2	ref|Homo sapiens fibroblast growth factor 2 (basic) (FGF2), mRNA [NM_002006]
-2.58245	NM_000421	KRT10	ref|Homo sapiens keratin 10 (KRT10), mRNA [NM_000421]
-2.58529	NM_032564	DGAT2	ref|Homo sapiens diacylglycerol O-acyltransferase homolog 2 (mouse) (DGAT2), mRNA [NM_0
-2.58578	NM_024592	SRD5A3	ref|Homo sapiens steroid 5 alpha-reductase 3 (SRD5A3), mRNA [NM_024592]
-2.58972	NM_005412	SHMT2	ref|Homo sapiens serine hydroxymethyltransferase 2 (mitochondrial) (SHMT2), nuclear gen
-2.59963	NM_032641	SPSB2	ref|Homo sapiens splA/ryanodine receptor domain and SOCS box containing 2 (SPSB2), mRNA
-2.60565	NM_173549	C8orf47	ref|Homo sapiens chromosome 8 open reading frame 47 (C8orf47), mRNA [NM_173549]
-2.60743	THC2541331	THC2541331	thc|HSU02032 ribosomal protein L23a {Homo sapiens} (exp=-1; wgp=0; cg=0), partial (71%)
-2.60859	NM_004967	IBSP	ref|Homo sapiens integrin-binding sialoprotein (IBSP), mRNA [NM_004967]
-2.60881	NM_020234	DTWD1	ref|Homo sapiens DTW domain containing 1 (DTWD1), mRNA [NM_020234]
-2.60942	BQ777622	BQ777622	gb|BQ777622 il38g05.x1 HR85 islet Homo sapiens cDNA clone IMAGE:6032433 3', mRNA sequen
-2.6105	AF086529	AF086529	gb|Homo sapiens full length insert cDNA clone ZE05E03. [AF086529]
-2.61124	XM_001131332	LOC730144	ref|PREDICTED: Homo sapiens hypothetical LOC730144 (LOC730144), mRNA [XM_001131332]
-2.61365	NM_004235	KLF4	ref|Homo sapiens Kruppel-like factor 4 (gut) (KLF4), mRNA [NM_004235]
-2.61653	NM_005701	SNUPN	ref|Homo sapiens snurportin 1 (SNUPN), transcript variant 1, mRNA [NM_005701]
-2.61676	NM_001024465	SOD2	ref|Homo sapiens superoxide dismutase 2, mitochondrial (SOD2), nuclear gene encoding mi
-2.61857	NM_138335	GNPDA2	ref|Homo sapiens glucosamine-6-phosphate deaminase 2 (GNPDA2), mRNA [NM_138335]
-2.62089	AK023096	AK023096	gb|Homo sapiens cDNA FLJ13034 fis, clone NT2RP3001232. [AK023096]
-2.6218	NM_003104	SORD	ref|Homo sapiens sorbitol dehydrogenase (SORD), mRNA [NM_003104]
-2.62184	NM_145049	UBLCP1	ref|Homo sapiens ubiquitin-like domain containing CTD phosphatase 1 (UBLCP1), mRNA [NM_
-2.62275	NM_033125	SLC22A16	ref|Homo sapiens solute carrier family 22 (organic cation/carnitine transporter), membe
-2.62525	NM_001008747	LOC441294	ref|Homo sapiens similar to CTAGE6 (LOC441294), mRNA [NM_001008747]
-2.62558	NM_022751	FAM59A	ref|Homo sapiens family with sequence similarity 59, member A (FAM59A), mRNA [NM_022751
-2.62665	NM_138349	TP53I13	ref|Homo sapiens tumor protein p53 inducible protein 13 (TP53I13), mRNA [NM_138349]
-2.62827	NM_145019	FAM124A	ref|Homo sapiens family with sequence similarity 124A (FAM124A), mRNA [NM_145019]
-2.63421	ENST00000307201	LOC116236	ens|Abhydrolase domain-containing protein UNQ6510/PRO21435 Precursor (EC 3.1.1.-) [Sour
-2.63529	NM_002402	MEST	ref|Homo sapiens mesoderm specific transcript homolog (mouse) (MEST), transcript varian
-2.63643	NR_024490	LOC100129387	ref|Homo sapiens hypothetical LOC100129387 (LOC100129387), non-coding RNA [NR_024490]
-2.63739	NM_018050	MANSC1	ref|Homo sapiens MANSC domain containing 1 (MANSC1), mRNA [NM_018050]
-2.64067	NR_001434	HLA-H	ref|Homo sapiens major histocompatibility complex, class I, H (pseudogene) (HLA-H), non
-2.6407	NM_016039	C14orf166	ref|Homo sapiens chromosome 14 open reading frame 166 (C14orf166), mRNA [NM_016039]
-2.64095	NM_015669	PCDHB5	ref|Homo sapiens protocadherin beta 5 (PCDHB5), mRNA [NM_015669]
-2.64655	NM_002431	MNAT1	ref|Homo sapiens menage a trois homolog 1, cyclin H assembly factor (Xenopus laevis) (M
-2.64696	NM_207303	ATRNL1	ref|Homo sapiens attractin-like 1 (ATRNL1), mRNA [NM_207303]
-2.64766	NM_030964	SPRY4	ref|Homo sapiens sprouty homolog 4 (Drosophila) (SPRY4), transcript variant 1, mRNA [NM
-2.6506	NM_182970	RIMS4	ref|Homo sapiens regulating synaptic membrane exocytosis 4 (RIMS4), mRNA [NM_182970]
-2.65613	NM_178562	TSPAN33	ref|Homo sapiens tetraspanin 33 (TSPAN33), mRNA [NM_178562]
-2.65694	NM_002165	ID1	ref|Homo sapiens inhibitor of DNA binding 1, dominant negative helix-loop-helix protein
-2.66546	NM_002184	IL6ST	ref|Homo sapiens interleukin 6 signal transducer (gp130, oncostatin M receptor) (IL6ST)
-2.67225	NM_030637	DDHD1	ref|Homo sapiens DDHD domain containing 1 (DDHD1), mRNA [NM_030637]
-2.67743	NM_015986	CRLF3	ref|Homo sapiens cytokine receptor-like factor 3 (CRLF3), mRNA [NM_015986]
-2.68701	NM_138379	TIMD4	ref|Homo sapiens T-cell immunoglobulin and mucin domain containing 4 (TIMD4), mRNA [NM_
-2.68838	NM_000187	HGD	ref|Homo sapiens homogentisate 1,2-dioxygenase (homogentisate oxidase) (HGD), mRNA [NM_
-2.68979	XM_001133763	LOC729798	ref|PREDICTED: Homo sapiens similar to ribosomal protein L23a (LOC729798), mRNA [XM_001
-2.69388	NM_001076680	LOC201229	ref|Homo sapiens hypothetical protein LOC201229 (LOC201229), mRNA [NM_001076680]
-2.69485	NM_024927	PLEKHH3	ref|Homo sapiens pleckstrin homology domain containing, family H (with MyTH4 domain) me
-2.69588	NM_033028	BBS4	ref|Homo sapiens Bardet-Biedl syndrome 4 (BBS4), mRNA [NM_033028]
-2.69972	NM_005829	AP3S2	ref|Homo sapiens adaptor-related protein complex 3, sigma 2 subunit (AP3S2), mRNA [NM_0
-2.70104	AK022339	AK022339	gb|Homo sapiens cDNA FLJ12277 fis, clone MAMMA1001711. [AK022339]
-2.70581	NM_018242	SLC47A1	ref|Homo sapiens solute carrier family 47, member 1 (SLC47A1), mRNA [NM_018242]
-2.70824	NR_024127	SNHG12	ref|Homo sapiens small nucleolar RNA host gene 12 (non-protein coding) (SNHG12), non-co
-2.71064	NM_002757	MAP2K5	ref|Homo sapiens mitogen-activated protein kinase kinase 5 (MAP2K5), transcript variant
-2.7134	NM_138375	CABLES1	ref|Homo sapiens Cdk5 and Abl enzyme substrate 1 (CABLES1), transcript variant 1, mRNA
-2.71498	NM_018445	SELS	ref|Homo sapiens selenoprotein S (SELS), transcript variant 2, mRNA [NM_018445]
-2.72101	DQ786238	DQ786238	gb|Homo sapiens clone HLS_IMAGE_1881469 mRNA sequence. [DQ786238]
-2.72524	ENST00000249480	ENST00000249480	ens|Eukaryotic translation initiation factor 2 subunit 2-like protein [Source:UniProtK
-2.72617	NM_001996	FBLN1	ref|Homo sapiens fibulin 1 (FBLN1), transcript variant C, mRNA [NM_001996]
-2.72818	NM_006037	HDAC4	ref|Homo sapiens histone deacetylase 4 (HDAC4), mRNA [NM_006037]
-2.72863	NM_018976	SLC38A2	ref|Homo sapiens solute carrier family 38, member 2 (SLC38A2), mRNA [NM_018976]
-2.72915	NM_213720	CHCHD10	ref|Homo sapiens coiled-coil-helix-coiled-coil-helix domain containing 10 (CHCHD10), mR
-2.7395	NM_130783	TSPAN18	ref|Homo sapiens tetraspanin 18 (TSPAN18), transcript variant 2, mRNA [NM_130783]
-2.7399	NM_001951	E2F5	ref|Homo sapiens E2F transcription factor 5, p130-binding (E2F5), transcript variant 1,
-2.74118	THC2739760	THC2739760	gb|CD521096 AGENCOURT_14355292 NIH_MGC_191 Homo sapiens cDNA clone IMAGE:30410815 5', m
-2.74487	NM_022454	SOX17	ref|Homo sapiens SRY (sex determining region Y)-box 17 (SOX17), mRNA [NM_022454]
-2.7456	NM_016077	PTRH2	ref|Homo sapiens peptidyl-tRNA hydrolase 2 (PTRH2), nuclear gene encoding mitochondrial
-2.74585	NM_014992	DAAM1	ref|Homo sapiens dishevelled associated activator of morphogenesis 1 (DAAM1), mRNA [NM_
-2.74631	NM_004986	KTN1	ref|Homo sapiens kinectin 1 (kinesin receptor) (KTN1), transcript variant 4, mRNA [NM_0
-2.75223	NM_033063	MAP6	ref|Homo sapiens microtubule-associated protein 6 (MAP6), transcript variant 1, mRNA [N
-2.75679	NR_024338	C14orf53	ref|Homo sapiens chromosome 14 open reading frame 53 (C14orf53), transcript variant 1,
-2.75819	NM_003204	NFE2L1	ref|Homo sapiens nuclear factor (erythroid-derived 2)-like 1 (NFE2L1), mRNA [NM_003204]
-2.76296	NM_015209	RP1-21O18.1	ref|Homo sapiens kazrin (KIAA1026), transcript variant A, mRNA [NM_015209]
-2.76874	NM_152400	C4orf32	ref|Homo sapiens chromosome 4 open reading frame 32 (C4orf32), mRNA [NM_152400]
-2.77022	NM_017414	USP18	ref|Homo sapiens ubiquitin specific peptidase 18 (USP18), mRNA [NM_017414]
-2.77096	NR_003098	SNHG1	ref|Homo sapiens small nucleolar RNA host gene 1 (non-protein coding) (SNHG1), non-codi
-2.77908	AB208934	PLXNC1	gb|Homo sapiens mRNA for plexin C1 variant protein. [AB208934]
-2.78044	NM_024611	NARG2	ref|Homo sapiens NMDA receptor regulated 2 (NARG2), transcript variant 1, mRNA [NM_0246
-2.78264	NM_175623	RAB3IP	ref|Homo sapiens RAB3A interacting protein (rabin3) (RAB3IP), transcript variant alpha
-2.7827	NM_013417	IARS	ref|Homo sapiens isoleucyl-tRNA synthetase (IARS), transcript variant long, mRNA [NM_01
-2.78347	NM_006255	PRKCH	ref|Homo sapiens protein kinase C, eta (PRKCH), mRNA [NM_006255]
-2.78756	AL390175	DKFZp547K054	gb|Homo sapiens mRNA; cDNA DKFZp547K054 (from clone DKFZp547K054). [AL390175]
-2.78928	NM_018404	ADAP2	ref|Homo sapiens ArfGAP with dual PH domains 2 (ADAP2), mRNA [NM_018404]
-2.79408	NM_021732	AVPI1	ref|Homo sapiens arginine vasopressin-induced 1 (AVPI1), mRNA [NM_021732]
-2.79915	NM_020689	SLC24A3	ref|Homo sapiens solute carrier family 24 (sodium/potassium/calcium exchanger), member
-2.79924	NM_004134	HSPA9	ref|Homo sapiens heat shock 70kDa protein 9 (mortalin) (HSPA9), nuclear gene encoding m
-2.8031	NM_001002009	NT5C3	ref|Homo sapiens 5'-nucleotidase, cytosolic III (NT5C3), transcript variant 2, mRNA [NM
-2.80967	NM_000962	PTGS1	ref|Homo sapiens prostaglandin-endoperoxide synthase 1 (prostaglandin G/H synthase and
-2.81002	NM_053042	ZNF518B	ref|Homo sapiens zinc finger protein 518B (ZNF518B), mRNA [NM_053042]
-2.81661	NM_001005505	CACNA2D2	ref|Homo sapiens calcium channel, voltage-dependent, alpha 2/delta subunit 2 (CACNA2D2)
-2.81697	NM_006579	EBP	ref|Homo sapiens emopamil binding protein (sterol isomerase) (EBP), mRNA [NM_006579]
-2.81768	NM_005257	GATA6	ref|Homo sapiens GATA binding protein 6 (GATA6), mRNA [NM_005257]
-2.83165	NM_173496	MPP7	ref|Homo sapiens membrane protein, palmitoylated 7 (MAGUK p55 subfamily member 7) (MPP7
-2.8365	NM_003862	FGF18	ref|Homo sapiens fibroblast growth factor 18 (FGF18), mRNA [NM_003862]
-2.83879	ENST00000393500	FOXP2	ens|Forkhead box protein P2 (CAG repeat protein 44)(Trinucleotide repeat-containing gen
-2.84079	NM_015704	FAM152B	ref|Homo sapiens family with sequence similarity 152, member B (FAM152B), mRNA [NM_0157
-2.84201	NM_006441	MTHFS	ref|Homo sapiens 5,10-methenyltetrahydrofolate synthetase (5-formyltetrahydrofolate cyc
-2.84374	NM_004673	ANGPTL1	ref|Homo sapiens angiopoietin-like 1 (ANGPTL1), mRNA [NM_004673]
-2.84384	NM_006513	SARS	ref|Homo sapiens seryl-tRNA synthetase (SARS), mRNA [NM_006513]
-2.84509	NM_007350	PHLDA1	ref|Homo sapiens pleckstrin homology-like domain, family A, member 1 (PHLDA1), mRNA [NM
-2.85166	NM_018650	MARK1	ref|Homo sapiens MAP/microtubule affinity-regulating kinase 1 (MARK1), mRNA [NM_018650]
-2.85329	NM_021823	PPCDC	ref|Homo sapiens phosphopantothenoylcysteine decarboxylase (PPCDC), mRNA [NM_021823]
-2.85705	NM_020340	KIAA1244	ref|Homo sapiens KIAA1244 (KIAA1244), mRNA [NM_020340]
-2.85718	NR_002223	TPRXL	ref|Homo sapiens tetra-peptide repeat homeobox-like (TPRXL), non-coding RNA [NR_002223]
-2.865	NM_015183	MAST4	ref|Homo sapiens microtubule associated serine/threonine kinase family member 4 (MAST4)
-2.87387	NM_001007231	ARHGAP25	ref|Homo sapiens Rho GTPase activating protein 25 (ARHGAP25), transcript variant 1, mRN
-2.87479	BC021996	BC021996	gb|Homo sapiens, clone IMAGE:4132557, mRNA. [BC021996]
-2.87815	NM_004529	MLLT3	ref|Homo sapiens myeloid/lymphoid or mixed-lineage leukemia (trithorax homolog, Drosoph
-2.88098	AF264621	AF264621	gb|Homo sapiens uncharacterized gastric protein YA42P mRNA, partial cds. [AF264621]
-2.88226	AK095791	AK095791	gb|Homo sapiens cDNA FLJ38472 fis, clone FEBRA2022148. [AK095791]
-2.88349	NM_001015880	PAPSS2	ref|Homo sapiens 3'-phosphoadenosine 5'-phosphosulfate synthase 2 (PAPSS2), transcript
-2.89182	NM_006832	FERMT2	ref|Homo sapiens fermitin family homolog 2 (Drosophila) (FERMT2), transcript variant 1,
-2.89724	THC2522889	THC2522889	thc|GPR27_HUMAN (Q9NS67) Probable G-protein coupled receptor 27 (Super conserved recept
-2.89954	AK095738	AK095738	gb|Homo sapiens cDNA FLJ38419 fis, clone FEBRA2009846. [AK095738]
-2.90371	NM_153825	SEPSECS	ref|Homo sapiens Sep (O-phosphoserine) tRNA:Sec (selenocysteine) tRNA synthase (SEPSECS
-2.90855	NM_012328	DNAJB9	ref|Homo sapiens DnaJ (Hsp40) homolog, subfamily B, member 9 (DNAJB9), mRNA [NM_012328]
-2.90983	NM_000981	RPL19	ref|Homo sapiens ribosomal protein L19 (RPL19), mRNA [NM_000981]
-2.91417	NM_003812	ADAM23	ref|Homo sapiens ADAM metallopeptidase domain 23 (ADAM23), mRNA [NM_003812]
-2.91549	NM_017688	BSPRY	ref|Homo sapiens B-box and SPRY domain containing (BSPRY), mRNA [NM_017688]
-2.92213	NM_033512	TSPYL5	ref|Homo sapiens TSPY-like 5 (TSPYL5), mRNA [NM_033512]
-2.92235	NM_031453	FAM107B	ref|Homo sapiens family with sequence similarity 107, member B (FAM107B), mRNA [NM_0314
-2.92338	NM_006621	AHCYL1	ref|Homo sapiens S-adenosylhomocysteine hydrolase-like 1 (AHCYL1), mRNA [NM_006621]
-2.9265	NM_001040129	SPINK5L3	ref|Homo sapiens serine PI Kazal type 5-like 3 (SPINK5L3), mRNA [NM_001040129]
-2.92738	NM_030627	CPEB4	ref|Homo sapiens cytoplasmic polyadenylation element binding protein 4 (CPEB4), mRNA [N
-2.92755	AA593970	AA593970	gb|AA593970 nn01c05.s1 NCI_CGAP_Co9 Homo sapiens cDNA clone IMAGE:1076456 3', mRNA sequ
-2.93029	NM_006460	HEXIM1	ref|Homo sapiens hexamethylene bis-acetamide inducible 1 (HEXIM1), mRNA [NM_006460]
-2.94032	NM_000267	NF1	ref|Homo sapiens neurofibromin 1 (NF1), transcript variant 2, mRNA [NM_000267]
-2.94926	NM_001007255	KLHDC9	ref|Homo sapiens kelch domain containing 9 (KLHDC9), transcript variant 2, mRNA [NM_001
-2.94972	NM_001067	TOP2A	ref|Homo sapiens topoisomerase (DNA) II alpha 170kDa (TOP2A), mRNA [NM_001067]
-2.95036	NM_018139	C14orf104	ref|Homo sapiens chromosome 14 open reading frame 104 (C14orf104), transcript variant 1
-2.95398	NM_005689	ABCB6	ref|Homo sapiens ATP-binding cassette, sub-family B (MDR/TAP), member 6 (ABCB6), nuclea
-2.95513	NM_003359	UGDH	ref|Homo sapiens UDP-glucose dehydrogenase (UGDH), mRNA [NM_003359]
-2.95579	NM_024769	ASAM	ref|Homo sapiens adipocyte-specific adhesion molecule (ASAM), mRNA [NM_024769]
-2.96011	NM_032466	ASPH	ref|Homo sapiens aspartate beta-hydroxylase (ASPH), transcript variant 3, mRNA [NM_0324
-2.96272	THC2534222	THC2534222	thc|Q8WUP8_HUMAN (Q8WUP8) MGC21881 protein (Fragment), partial (36%) [THC2534222]
-2.96383	NM_207038	TCF12	ref|Homo sapiens transcription factor 12 (TCF12), transcript variant 4, mRNA [NM_207038
-2.97192	NM_025238	BTBD1	ref|Homo sapiens BTB (POZ) domain containing 1 (BTBD1), transcript variant 1, mRNA [NM_
-2.97587	NM_000880	IL7	ref|Homo sapiens interleukin 7 (IL7), mRNA [NM_000880]
-2.97659	NM_000270	NP	ref|Homo sapiens nucleoside phosphorylase (NP), mRNA [NM_000270]
-2.97733	NM_005723	TSPAN5	ref|Homo sapiens tetraspanin 5 (TSPAN5), mRNA [NM_005723]
-2.9861	NM_018955	UBB	ref|Homo sapiens ubiquitin B (UBB), mRNA [NM_018955]
-2.99067	BG001037	BG001037	gb|BG001037 RC5-GN0132-131100-012-E05 GN0132 Homo sapiens cDNA, mRNA sequence [BG001037
-2.99613	NM_006200	PCSK5	ref|Homo sapiens proprotein convertase subtilisin/kexin type 5 (PCSK5), mRNA [NM_006200
-3.00064	NM_000071	CBS	ref|Homo sapiens cystathionine-beta-synthase (CBS), mRNA [NM_000071]
-3.00665	NM_177529	SULT1A1	ref|Homo sapiens sulfotransferase family, cytosolic, 1A, phenol-preferring, member 1 (S
-3.00837	NM_000926	PGR	ref|Homo sapiens progesterone receptor (PGR), mRNA [NM_000926]
-3.01009	NM_014553	TFCP2L1	ref|Homo sapiens transcription factor CP2-like 1 (TFCP2L1), mRNA [NM_014553]
-3.01143	NM_024911	GPR177	ref|Homo sapiens G protein-coupled receptor 177 (GPR177), transcript variant 1, mRNA [N
-3.01365	NR_015366	LOC388796	ref|Homo sapiens hypothetical LOC388796 (LOC388796), non-coding RNA [NR_015366]
-3.01452	NM_003680	YARS	ref|Homo sapiens tyrosyl-tRNA synthetase (YARS), mRNA [NM_003680]
-3.02988	U09850	ZNF143	gb|Human zinc finger protein (ZNF143) mRNA, complete cds. [U09850]
-3.03869	NM_002127	HLA-G	ref|Homo sapiens major histocompatibility complex, class I, G (HLA-G), mRNA [NM_002127]
-3.04261	NM_005080	XBP1	ref|Homo sapiens X-box binding protein 1 (XBP1), transcript variant 1, mRNA [NM_005080]
-3.0474	NR_002171	OR7E156P	ref|Homo sapiens olfactory receptor, family 7, subfamily E, member 156 pseudogene (OR7E
-3.05395	NM_021572	ENPP5	ref|Homo sapiens ectonucleotide pyrophosphatase/phosphodiesterase 5 (putative function)
-3.05494	NM_007028	TRIM31	ref|Homo sapiens tripartite motif-containing 31 (TRIM31), mRNA [NM_007028]
-3.07101	NM_004496	FOXA1	ref|Homo sapiens forkhead box A1 (FOXA1), mRNA [NM_004496]
-3.07423	XM_928637	ATF4C	gb|PREDICTED: Homo sapiens similar to activating transcription factor 4, transcript var
-3.07667	NR_003584	SNHG8	ref|Homo sapiens small nucleolar RNA host gene 8 (non-protein coding) (SNHG8), non-codi
-3.07979	AY437879	PXK	gb|Homo sapiens PX ser/thr kinase v2 mRNA, complete cds, alternatively spliced. [AY4378
-3.08632	NM_203403	C9orf150	ref|Homo sapiens chromosome 9 open reading frame 150 (C9orf150), mRNA [NM_203403]
-3.08859	NM_000138	FBN1	ref|Homo sapiens fibrillin 1 (FBN1), mRNA [NM_000138]
-3.09385	NM_173576	MKX	ref|Homo sapiens mohawk homeobox (MKX), mRNA [NM_173576]
-3.0991	NM_022344	C17orf75	ref|Homo sapiens chromosome 17 open reading frame 75 (C17orf75), mRNA [NM_022344]
-3.10294	NM_003033	ST3GAL1	ref|Homo sapiens ST3 beta-galactoside alpha-2,3-sialyltransferase 1 (ST3GAL1), transcri
-3.11253	NR_002556	LOC388242	ref|Homo sapiens LOC112869 pseudogene (LOC388242), non-coding RNA [NR_002556]
-3.12202	NM_022163	MRPL46	ref|Homo sapiens mitochondrial ribosomal protein L46 (MRPL46), nuclear gene encoding mi
-3.12252	NM_001014438	CARS	ref|Homo sapiens cysteinyl-tRNA synthetase (CARS), transcript variant 4, mRNA [NM_00101
-3.12904	NM_152573	RASEF	ref|Homo sapiens RAS and EF-hand domain containing (RASEF), mRNA [NM_152573]
-3.13098	NM_001018090	GCOM1	ref|Homo sapiens GRINL1A complex locus (GCOM1), transcript variant 1, mRNA [NM_00101809
-3.14406	NM_001718	BMP6	ref|Homo sapiens bone morphogenetic protein 6 (BMP6), mRNA [NM_001718]
-3.1518	NM_182972	IRF2BP2	ref|Homo sapiens interferon regulatory factor 2 binding protein 2 (IRF2BP2), transcript
-3.15484	NM_203473	PORCN	ref|Homo sapiens porcupine homolog (Drosophila) (PORCN), transcript variant B, mRNA [NM
-3.16045	NM_078471	MYO18A	ref|Homo sapiens myosin XVIIIA (MYO18A), transcript variant 1, mRNA [NM_078471]
-3.16118	NM_006756	TCEA1	ref|Homo sapiens transcription elongation factor A (SII), 1 (TCEA1), transcript variant
-3.16809	NM_006160	NEUROD2	ref|Homo sapiens neurogenic differentiation 2 (NEUROD2), mRNA [NM_006160]
-3.16876	NM_004475	FLOT2	ref|Homo sapiens flotillin 2 (FLOT2), mRNA [NM_004475]
-3.17097	NM_030674	SLC38A1	ref|Homo sapiens solute carrier family 38, member 1 (SLC38A1), transcript variant 1, mR
-3.1717	NM_001007537	RP11-45B20.2	ref|Homo sapiens collagen triple helix repeat-containing (RP11-45B20.2), mRNA [NM_00100
-3.17551	NM_002852	PTX3	ref|Homo sapiens pentraxin-related gene, rapidly induced by IL-1 beta (PTX3), mRNA [NM_
-3.17635	NM_001031806	ALDH3A2	ref|Homo sapiens aldehyde dehydrogenase 3 family, member A2 (ALDH3A2), transcript varia
-3.18189	NM_138394	HNRPLL	ref|Homo sapiens heterogeneous nuclear ribonucleoprotein L-like (HNRPLL), transcript va
-3.18288	NM_001001555	GRB10	ref|Homo sapiens growth factor receptor-bound protein 10 (GRB10), transcript variant 4,
-3.18729	NM_015566	FAM169A	ref|Homo sapiens family with sequence similarity 169, member A (FAM169A), mRNA [NM_0155
-3.19568	AW014342	AW014342	gb|UI-H-BI0p-aax-e-10-0-UI.s1 NCI_CGAP_Sub2 Homo sapiens cDNA clone IMAGE:2710771 3', m
-3.19586	BX640843	LOC344887	gb|Homo sapiens mRNA; cDNA DKFZp686B14224 (from clone DKFZp686B14224). [BX640843]
-3.19779	NM_015473	HEATR5A	ref|Homo sapiens HEAT repeat containing 5A (HEATR5A), mRNA [NM_015473]
-3.19796	NM_001304	CPD	ref|Homo sapiens carboxypeptidase D (CPD), mRNA [NM_001304]
-3.19925	ENST00000376844	HLA-F	ens|HLA class I histocompatibility antigen, alpha chain F Precursor (HLA F antigen)(Leu
-3.20781	NM_004852	ONECUT2	ref|Homo sapiens one cut homeobox 2 (ONECUT2), mRNA [NM_004852]
-3.20796	NM_019022	TXNDC10	ref|Homo sapiens thioredoxin domain containing 10 (TXNDC10), mRNA [NM_019022]
-3.20889	NM_198951	TGM2	ref|Homo sapiens transglutaminase 2 (C polypeptide, protein-glutamine-gamma-glutamyltra
-3.2139	NM_016106	SCFD1	ref|Homo sapiens sec1 family domain containing 1 (SCFD1), transcript variant 1, mRNA [N
-3.22218	NM_000593	TAP1	ref|Homo sapiens transporter 1, ATP-binding cassette, sub-family B (MDR/TAP) (TAP1), mR
-3.22441	NM_017705	PAQR5	ref|Homo sapiens progestin and adipoQ receptor family member V (PAQR5), transcript vari
-3.22566	NM_001077188	HS6ST2	ref|Homo sapiens heparan sulfate 6-O-sulfotransferase 2 (HS6ST2), transcript variant L,
-3.22759	AI801879	AI801879	gb|tx28f05.x1 NCI_CGAP_Lu24 Homo sapiens cDNA clone IMAGE:2270913 3', mRNA sequence [AI
-3.23196	NM_000352	ABCC8	ref|Homo sapiens ATP-binding cassette, sub-family C (CFTR/MRP), member 8 (ABCC8), mRNA
-3.23229	NM_000700	ANXA1	ref|Homo sapiens annexin A1 (ANXA1), mRNA [NM_000700]
-3.23313	NM_016013	NDUFAF1	ref|Homo sapiens NADH dehydrogenase (ubiquinone) 1 alpha subcomplex, assembly factor 1
-3.23348	NM_016361	ACP6	ref|Homo sapiens acid phosphatase 6, lysophosphatidic (ACP6), mRNA [NM_016361]
-3.2369	NM_000289	PFKM	ref|Homo sapiens phosphofructokinase, muscle (PFKM), mRNA [NM_000289]
-3.24732	NM_003312	TST	ref|Homo sapiens thiosulfate sulfurtransferase (rhodanese) (TST), nuclear gene encoding
-3.25224	AF289562	AF289562	gb|Homo sapiens clone pp6337 unknown mRNA. [AF289562]
-3.25304	NM_001919	DCI	ref|Homo sapiens dodecenoyl-Coenzyme A delta isomerase (3,2 trans-enoyl-Coenzyme A isom
-3.26471	NM_000297	PKD2	ref|Homo sapiens polycystic kidney disease 2 (autosomal dominant) (PKD2), mRNA [NM_0002
-3.26886	NM_015497	TMEM87A	ref|Homo sapiens transmembrane protein 87A (TMEM87A), transcript variant 1, mRNA [NM_01
-3.27281	NM_005801	EIF1	ref|Homo sapiens eukaryotic translation initiation factor 1 (EIF1), mRNA [NM_005801]
-3.27595	NM_145071	CISH	ref|Homo sapiens cytokine inducible SH2-containing protein (CISH), transcript variant 2
-3.27774	NM_198495	CTAGE4	ref|Homo sapiens CTAGE family, member 4 (CTAGE4), mRNA [NM_198495]
-3.29646	NM_014990	GARNL1	ref|Homo sapiens GTPase activating Rap/RanGAP domain-like 1 (GARNL1), transcript varian
-3.30644	NM_024119	DHX58	ref|Homo sapiens DEXH (Asp-Glu-X-His) box polypeptide 58 (DHX58), mRNA [NM_024119]
-3.30852	NM_145201	NAPRT1	ref|Homo sapiens nicotinate phosphoribosyltransferase domain containing 1 (NAPRT1), mRN
-3.30959	NM_003486	SLC7A5	ref|Homo sapiens solute carrier family 7 (cationic amino acid transporter, y+ system),
-3.33435	BC053363	BC053363	gb|Homo sapiens cDNA clone IMAGE:6141118, partial cds. [BC053363]
-3.33507	NM_005241	EVI1	ref|Homo sapiens ecotropic viral integration site 1 (EVI1), transcript variant 2, mRNA
-3.34133	NM_001266	CES1	ref|Homo sapiens carboxylesterase 1 (monocyte/macrophage serine esterase 1) (CES1), tra
-3.34277	NR_024240	HLA-J	ref|Homo sapiens major histocompatibility complex, class I, J (pseudogene) (HLA-J), non
-3.35685	NM_001661	ARL4D	ref|Homo sapiens ADP-ribosylation factor-like 4D (ARL4D), mRNA [NM_001661]
-3.35791	THC2708669	THC2708669	thc|Q3IE62_PSEHT (Q3IE62) Dihydropteroate synthase (DHPS) (Dihydropteroate pyrophosphor
-3.35874	NM_138715	MSR1	ref|Homo sapiens macrophage scavenger receptor 1 (MSR1), transcript variant SR-AI, mRNA
-3.36174	NM_178502	DTX3	ref|Homo sapiens deltex 3 homolog (Drosophila) (DTX3), mRNA [NM_178502]
-3.36328	AL133018	AL133018	gb|Homo sapiens mRNA; cDNA DKFZp434F0327 (from clone DKFZp434F0327). [AL133018]
-3.36774	BC039411	BC039411	gb|Homo sapiens cDNA clone IMAGE:5301690. [BC039411]
-3.38285	AL122070	AL122070	gb|Homo sapiens mRNA; cDNA DKFZp434E0535 (from clone DKFZp434E0535). [AL122070]
-3.38745	BC036527	CTAGEP	gb|Homo sapiens CTAGE family pseudogene, mRNA (cDNA clone IMAGE:5270059). [BC036527]
-3.39847	AF390550	AF390550	gb|Homo sapiens cervical cancer suppressor gene 5 mRNA, complete cds. [AF390550]
-3.40026	AK056817	FLJ32255	gb|Homo sapiens cDNA FLJ32255 fis, clone PROST1000226. [AK056817]
-3.40287	NM_172241	CTAGE1	ref|Homo sapiens cutaneous T-cell lymphoma-associated antigen 1 (CTAGE1), transcript va
-3.40467	NM_052831	C6orf192	ref|Homo sapiens chromosome 6 open reading frame 192 (C6orf192), mRNA [NM_052831]
-3.41536	NM_002513	NME3	ref|Homo sapiens non-metastatic cells 3, protein expressed in (NME3), mRNA [NM_002513]
-3.41604	NM_052888	LRRC37B	ref|Homo sapiens leucine rich repeat containing 37B (LRRC37B), mRNA [NM_052888]
-3.42078	NM_145244	DDIT4L	ref|Homo sapiens DNA-damage-inducible transcript 4-like (DDIT4L), mRNA [NM_145244]
-3.42867	NM_021021	SNTB1	ref|Homo sapiens syntrophin, beta 1 (dystrophin-associated protein A1, 59kDa, basic com
-3.43228	NM_000361	THBD	ref|Homo sapiens thrombomodulin (THBD), mRNA [NM_000361]
-3.43415	NM_024780	TMC5	ref|Homo sapiens transmembrane channel-like 5 (TMC5), transcript variant 3, mRNA [NM_02
-3.44079	NM_012339	TSPAN15	ref|Homo sapiens tetraspanin 15 (TSPAN15), mRNA [NM_012339]
-3.44105	AK092378	AK092378	gb|Homo sapiens cDNA FLJ35059 fis, clone OCBBF2018827. [AK092378]
-3.45047	NM_004095	EIF4EBP1	ref|Homo sapiens eukaryotic translation initiation factor 4E binding protein 1 (EIF4EBP
-3.45446	BC008690	JPH3	gb|Homo sapiens junctophilin 3, mRNA (cDNA clone IMAGE:3867947), complete cds. [BC00869
-3.46547	NM_013974	DDAH2	ref|Homo sapiens dimethylarginine dimethylaminohydrolase 2 (DDAH2), mRNA [NM_013974]
-3.46803	NM_172037	RDH10	ref|Homo sapiens retinol dehydrogenase 10 (all-trans) (RDH10), mRNA [NM_172037]
-3.46817	NM_003719	PDE8B	ref|Homo sapiens phosphodiesterase 8B (PDE8B), transcript variant 1, mRNA [NM_003719]
-3.4705	NM_133443	GPT2	ref|Homo sapiens glutamic pyruvate transaminase (alanine aminotransferase) 2 (GPT2), tr
-3.47839	BC022548	RASGEF1A	gb|Homo sapiens RasGEF domain family, member 1A, mRNA (cDNA clone MGC:26821 IMAGE:48147
-3.47931	NM_006393	NEBL	ref|Homo sapiens nebulette (NEBL), transcript variant 1, mRNA [NM_006393]
-3.48159	NM_021009	UBC	ref|Homo sapiens ubiquitin C (UBC), mRNA [NM_021009]
-3.48708	ENST00000267857	GCNT3	ens|Beta-1,3-galactosyl-O-glycosyl-glycoprotein beta-1,6-N-acetylglucosaminyltransferas
-3.48807	NM_002894	RBBP8	ref|Homo sapiens retinoblastoma binding protein 8 (RBBP8), transcript variant 1, mRNA [
-3.49556	NM_014571	HEYL	ref|Homo sapiens hairy/enhancer-of-split related with YRPW motif-like (HEYL), mRNA [NM_
-3.4971	NM_001498	GCLC	ref|Homo sapiens glutamate-cysteine ligase, catalytic subunit (GCLC), mRNA [NM_001498]
-3.49885	NM_019006	ZFAND6	ref|Homo sapiens zinc finger, AN1-type domain 6 (ZFAND6), mRNA [NM_019006]
-3.51256	NM_012460	TIMM9	ref|Homo sapiens translocase of inner mitochondrial membrane 9 homolog (yeast) (TIMM9),
-3.51323	NM_006598	SLC12A7	ref|Homo sapiens solute carrier family 12 (potassium/chloride transporters), member 7 (
-3.51738	NM_138451	IQCD	ref|Homo sapiens IQ motif containing D (IQCD), mRNA [NM_138451]
-3.51887	NM_005514	HLA-B	ref|Homo sapiens major histocompatibility complex, class I, B (HLA-B), mRNA [NM_005514]
-3.53896	NM_144683	DHRS13	ref|Homo sapiens dehydrogenase/reductase (SDR family) member 13 (DHRS13), mRNA [NM_1446
-3.54255	AK294012	C15orf61	gb|Homo sapiens cDNA FLJ59587 complete cds. [AK294012]
-3.54637	NM_032211	LOXL4	ref|Homo sapiens lysyl oxidase-like 4 (LOXL4), mRNA [NM_032211]
-3.56299	NM_021199	SQRDL	ref|Homo sapiens sulfide quinone reductase-like (yeast) (SQRDL), nuclear gene encoding
-3.5676	NM_018420	SLC22A15	ref|Homo sapiens solute carrier family 22, member 15 (SLC22A15), mRNA [NM_018420]
-3.58238	NM_002306	LGALS3	ref|Homo sapiens lectin, galactoside-binding, soluble, 3 (LGALS3), transcript variant 1
-3.59044	NM_000854	GSTT2	ref|Homo sapiens glutathione S-transferase theta 2 (GSTT2), mRNA [NM_000854]
-3.60147	NM_001165	BIRC3	ref|Homo sapiens baculoviral IAP repeat-containing 3 (BIRC3), transcript variant 1, mRN
-3.61403	ENST00000357303	ENST00000357303	ens|Protein FAM132B Precursor [Source:UniProtKB/Swiss-Prot;Acc:Q4G0M1] [ENST0000035730
-3.62367	NM_000984	RPL23A	ref|Homo sapiens ribosomal protein L23a (RPL23A), mRNA [NM_000984]
-3.62459	NM_152405	JMY	ref|Homo sapiens junction-mediating and regulatory protein (JMY), mRNA [NM_152405]
-3.62975	NM_000698	ALOX5	ref|Homo sapiens arachidonate 5-lipoxygenase (ALOX5), mRNA [NM_000698]
-3.65544	NM_001806	CEBPG	ref|Homo sapiens CCAAT/enhancer binding protein (C/EBP), gamma (CEBPG), mRNA [NM_001806
-3.66645	NM_032717	AGPAT9	ref|Homo sapiens 1-acylglycerol-3-phosphate O-acyltransferase 9 (AGPAT9), mRNA [NM_0327
-3.66923	NM_021194	SLC30A1	ref|Homo sapiens solute carrier family 30 (zinc transporter), member 1 (SLC30A1), mRNA
-3.68477	NM_019600	KIAA1370	ref|Homo sapiens KIAA1370 (KIAA1370), mRNA [NM_019600]
-3.68821	NM_152386	SGPP2	ref|Homo sapiens sphingosine-1-phosphate phosphotase 2 (SGPP2), mRNA [NM_152386]
-3.69089	NM_005702	ERAL1	ref|Homo sapiens Era G-protein-like 1 (E. coli) (ERAL1), mRNA [NM_005702]
-3.69839	NM_207446	FAM174B	ref|Homo sapiens family with sequence similarity 174, member B (FAM174B), mRNA [NM_2074
-3.70619	NM_181782	NCOA7	ref|Homo sapiens nuclear receptor coactivator 7 (NCOA7), transcript variant 1, mRNA [NM
-3.72171	NM_014751	MTSS1	ref|Homo sapiens metastasis suppressor 1 (MTSS1), mRNA [NM_014751]
-3.72338	ENST00000397186	ENST00000397186	ens|LOC645249 protein (HCG1999295, isoform CRA_b) Fragment [Source:UniProtKB/TrEMBL;Ac
-3.74272	NM_078625	VNN3	ref|Homo sapiens vanin 3 (VNN3), transcript variant 2, mRNA [NM_078625]
-3.7443	NM_005139	ANXA3	ref|Homo sapiens annexin A3 (ANXA3), mRNA [NM_005139]
-3.75794	BC036622	LOC100128822	gb|Homo sapiens cDNA clone IMAGE:5286843. [BC036622]
-3.76621	NM_017436	A4GALT	ref|Homo sapiens alpha 1,4-galactosyltransferase (A4GALT), mRNA [NM_017436]
-3.76745	NM_024306	FA2H	ref|Homo sapiens fatty acid 2-hydroxylase (FA2H), mRNA [NM_024306]
-3.76804	NM_018059	RADIL	ref|Homo sapiens Rap GTPase interactor (RADIL), mRNA [NM_018059]
-3.77021	NM_022124	CDH23	ref|Homo sapiens cadherin-like 23 (CDH23), transcript variant 1, mRNA [NM_022124]
-3.77475	NM_080473	GATA5	ref|Homo sapiens GATA binding protein 5 (GATA5), mRNA [NM_080473]
-3.77568	NM_016368	ISYNA1	ref|Homo sapiens inositol-3-phosphate synthase 1 (ISYNA1), mRNA [NM_016368]
-3.79534	NM_031455	CCDC3	ref|Homo sapiens coiled-coil domain containing 3 (CCDC3), mRNA [NM_031455]
-3.80275	NM_174959	SVOPL	ref|Homo sapiens SVOP-like (SVOPL), transcript variant 2, mRNA [NM_174959]
-3.80307	NM_033514	LIMS3	ref|Homo sapiens LIM and senescent cell antigen-like domains 3 (LIMS3), mRNA [NM_033514
-3.81423	NM_003821	RIPK2	ref|Homo sapiens receptor-interacting serine-threonine kinase 2 (RIPK2), mRNA [NM_00382
-3.81461	NM_001284	AP3S1	ref|Homo sapiens adaptor-related protein complex 3, sigma 1 subunit (AP3S1), mRNA [NM_0
-3.81531	NM_006584	CCT6B	ref|Homo sapiens chaperonin containing TCP1, subunit 6B (zeta 2) (CCT6B), mRNA [NM_0065
-3.81723	NM_005213	CSTA	ref|Homo sapiens cystatin A (stefin A) (CSTA), mRNA [NM_005213]
-3.8213	NM_153746	ZDHHC14	ref|Homo sapiens zinc finger, DHHC-type containing 14 (ZDHHC14), transcript variant 2,
-3.83339	NM_138370	SGK493	ref|Homo sapiens protein kinase-like protein SgK493 (SGK493), mRNA [NM_138370]
-3.84426	NM_014326	DAPK2	ref|Homo sapiens death-associated protein kinase 2 (DAPK2), mRNA [NM_014326]
-3.85492	NM_199327	SPRY1	ref|Homo sapiens sprouty homolog 1, antagonist of FGF signaling (Drosophila) (SPRY1), t
-3.86486	NM_001733	C1R	ref|Homo sapiens complement component 1, r subcomponent (C1R), mRNA [NM_001733]
-3.88784	NM_014732	KIAA0513	ref|Homo sapiens KIAA0513 (KIAA0513), mRNA [NM_014732]
-3.90905	NM_198129	LAMA3	ref|Homo sapiens laminin, alpha 3 (LAMA3), transcript variant 1, mRNA [NM_198129]
-3.91774	NM_018000	MREG	ref|Homo sapiens melanoregulin (MREG), mRNA [NM_018000]
-3.92124	NM_005776	CNIH	ref|Homo sapiens cornichon homolog (Drosophila) (CNIH), mRNA [NM_005776]
-3.92807	NM_004184	WARS	ref|Homo sapiens tryptophanyl-tRNA synthetase (WARS), transcript variant 1, mRNA [NM_00
-3.93531	NM_015141	GPD1L	ref|Homo sapiens glycerol-3-phosphate dehydrogenase 1-like (GPD1L), mRNA [NM_015141]
-3.94409	NM_001605	AARS	ref|Homo sapiens alanyl-tRNA synthetase (AARS), mRNA [NM_001605]
-3.95434	BC002463	HLA-C	gb|Homo sapiens major histocompatibility complex, class I, C, mRNA (cDNA clone MGC:2285
-3.95678	NM_001012661	SLC3A2	ref|Homo sapiens solute carrier family 3 (activators of dibasic and neutral amino acid
-3.9631	NM_004990	MARS	ref|Homo sapiens methionyl-tRNA synthetase (MARS), mRNA [NM_004990]
-3.97912	BE798911	BE798911	gb|601585434F1 NIH_MGC_7 Homo sapiens cDNA clone IMAGE:3939776 5', mRNA sequence [BE798
-3.98249	NM_015307	KIAA0574	ref|Homo sapiens KIAA0574 protein (KIAA0574), mRNA [NM_015307]
-3.98413	NM_178177	NMNAT3	ref|Homo sapiens nicotinamide nucleotide adenylyltransferase 3 (NMNAT3), mRNA [NM_17817
-4.00703	NM_006568	CGRRF1	ref|Homo sapiens cell growth regulator with ring finger domain 1 (CGRRF1), mRNA [NM_006
-4.01602	NM_001113402	AMN1	ref|Homo sapiens antagonist of mitotic exit network 1 homolog (S. cerevisiae) (AMN1), t
-4.02207	NM_002047	GARS	ref|Homo sapiens glycyl-tRNA synthetase (GARS), mRNA [NM_002047]
-4.04025	CB050071	CB050071	gb|NISC_gj14h05.y1 NCI_CGAP_Pr28 Homo sapiens cDNA clone IMAGE:3271905 5', mRNA sequenc
-4.04865	NM_022073	EGLN3	ref|Homo sapiens egl nine homolog 3 (C. elegans) (EGLN3), mRNA [NM_022073]
-4.04961	NM_018670	MESP1	ref|Homo sapiens mesoderm posterior 1 homolog (mouse) (MESP1), mRNA [NM_018670]
-4.08512	NM_002237	KCNG1	ref|Homo sapiens potassium voltage-gated channel, subfamily G, member 1 (KCNG1), mRNA [
-4.09177	NM_000475	NR0B1	ref|Homo sapiens nuclear receptor subfamily 0, group B, member 1 (NR0B1), mRNA [NM_0004
-4.09772	NM_001012334	MDK	ref|Homo sapiens midkine (neurite growth-promoting factor 2) (MDK), transcript variant
-4.1224	BG108194	BG108194	gb|BG108194 602280063F1 NIH_MGC_86 Homo sapiens cDNA clone IMAGE:4367799 5', mRNA seque
-4.1244	NM_031426	AIF1L	ref|Homo sapiens allograft inflammatory factor 1-like (AIF1L), transcript variant 1, mR
-4.13216	NM_000775	CYP2J2	ref|Homo sapiens cytochrome P450, family 2, subfamily J, polypeptide 2 (CYP2J2), mRNA [
-4.13823	NM_030899	ZNF323	ref|Homo sapiens zinc finger protein 323 (ZNF323), transcript variant 1, mRNA [NM_03089
-4.147	AK130862	FLJ27352	gb|Homo sapiens cDNA FLJ27352 fis, clone TST05165. [AK130862]
-4.16482	NM_021647	MFAP3L	ref|Homo sapiens microfibrillar-associated protein 3-like (MFAP3L), transcript variant
-4.16588	NM_005325	HIST1H1A	ref|Homo sapiens histone cluster 1, H1a (HIST1H1A), mRNA [NM_005325]
-4.17626	AX721193	AX721193	gb|Sequence 153 from Patent WO0220754. [AX721193]
-4.17655	NM_033035	TSLP	ref|Homo sapiens thymic stromal lymphopoietin (TSLP), transcript variant 1, mRNA [NM_03
-4.18125	NM_018168	C14orf105	ref|Homo sapiens chromosome 14 open reading frame 105 (C14orf105), mRNA [NM_018168]
-4.19155	NM_000743	CHRNA3	ref|Homo sapiens cholinergic receptor, nicotinic, alpha 3 (CHRNA3), mRNA [NM_000743]
-4.21664	NM_017860	C1orf56	ref|Homo sapiens chromosome 1 open reading frame 56 (C1orf56), mRNA [NM_017860]
-4.21758	NM_017565	FAM20A	ref|Homo sapiens family with sequence similarity 20, member A (FAM20A), mRNA [NM_017565
-4.22156	NM_001129742	CALHM3	ref|Homo sapiens calcium homeostasis modulator 3 (CALHM3), mRNA [NM_001129742]
-4.22907	NM_012153	EHF	ref|Homo sapiens ets homologous factor (EHF), mRNA [NM_012153]
-4.23231	NM_019850	NGEF	ref|Homo sapiens neuronal guanine nucleotide exchange factor (NGEF), transcript variant
-4.23294	NM_181054	HIF1A	ref|Homo sapiens hypoxia inducible factor 1, alpha subunit (basic helix-loop-helix tran
-4.23482	NM_016084	RASD1	ref|Homo sapiens RAS, dexamethasone-induced 1 (RASD1), mRNA [NM_016084]
-4.25764	NM_000210	ITGA6	ref|Homo sapiens integrin, alpha 6 (ITGA6), transcript variant 2, mRNA [NM_000210]
-4.25873	NM_020742	NLGN4X	ref|Homo sapiens neuroligin 4, X-linked (NLGN4X), transcript variant 1, mRNA [NM_020742
-4.29822	NM_021127	PMAIP1	ref|Homo sapiens phorbol-12-myristate-13-acetate-induced protein 1 (PMAIP1), mRNA [NM_0
-4.30086	NM_152400	C4orf32	ref|Homo sapiens chromosome 4 open reading frame 32 (C4orf32), mRNA [NM_152400]
-4.32042	CR622769	LRRC38	gb|full-length cDNA clone CS0DI025YD24 of Placenta Cot 25-normalized of Homo sapiens (h
-4.327	BC014369	BC014369	gb|Homo sapiens, clone IMAGE:3960940, mRNA, partial cds. [BC014369]
-4.33109	NM_018837	SULF2	ref|Homo sapiens sulfatase 2 (SULF2), transcript variant 1, mRNA [NM_018837]
-4.33654	THC2677285	THC2677285	Unknown
-4.34506	NM_014331	SLC7A11	ref|Homo sapiens solute carrier family 7, (cationic amino acid transporter, y+ system)
-4.36274	NM_015492	C15orf39	ref|Homo sapiens chromosome 15 open reading frame 39 (C15orf39), mRNA [NM_015492]
-4.36315	NM_002354	EPCAM	ref|Homo sapiens epithelial cell adhesion molecule (EPCAM), mRNA [NM_002354]
-4.38256	NM_002928	RGS16	ref|Homo sapiens regulator of G-protein signaling 16 (RGS16), mRNA [NM_002928]
-4.39466	NM_004419	DUSP5	ref|Homo sapiens dual specificity phosphatase 5 (DUSP5), mRNA [NM_004419]
-4.40798	ENST00000311208	ENST00000311208	ens|Uncharacterized protein ENSP00000382160 [Source:UniProtKB/TrEMBL;Acc:A8MW45] [ENST
-4.40985	NM_001007245	IFRD1	ref|Homo sapiens interferon-related developmental regulator 1 (IFRD1), transcript varia
-4.41501	NR_003003	SCARNA17	ref|Homo sapiens small Cajal body-specific RNA 17 (SCARNA17), non-coding RNA [NR_003003
-4.41716	NM_021205	RHOU	ref|Homo sapiens ras homolog gene family, member U (RHOU), mRNA [NM_021205]
-4.42657	NM_018169	C12orf35	ref|Homo sapiens chromosome 12 open reading frame 35 (C12orf35), mRNA [NM_018169]
-4.43127	NM_012449	STEAP1	ref|Homo sapiens six transmembrane epithelial antigen of the prostate 1 (STEAP1), mRNA
-4.44076	NM_001004019	FBLN2	ref|Homo sapiens fibulin 2 (FBLN2), transcript variant 1, mRNA [NM_001004019]
-4.45262	NM_181671	PITPNC1	ref|Homo sapiens phosphatidylinositol transfer protein, cytoplasmic 1 (PITPNC1), transc
-4.47492	NM_004826	ECEL1	ref|Homo sapiens endothelin converting enzyme-like 1 (ECEL1), mRNA [NM_004826]
-4.49769	NM_003806	HRK	ref|Homo sapiens harakiri, BCL2 interacting protein (contains only BH3 domain) (HRK), m
-4.50087	NM_153690	FAM43A	ref|Homo sapiens family with sequence similarity 43, member A (FAM43A), mRNA [NM_153690
-4.51565	NM_004100	EYA4	ref|Homo sapiens eyes absent homolog 4 (Drosophila) (EYA4), transcript variant 1, mRNA
-4.52308	NM_030949	PPP1R14C	ref|Homo sapiens protein phosphatase 1, regulatory (inhibitor) subunit 14C (PPP1R14C),
-4.52724	NM_032048	EMILIN2	ref|Homo sapiens elastin microfibril interfacer 2 (EMILIN2), mRNA [NM_032048]
-4.53152	NM_016354	SLCO4A1	ref|Homo sapiens solute carrier organic anion transporter family, member 4A1 (SLCO4A1),
-4.55132	NM_000599	IGFBP5	ref|Homo sapiens insulin-like growth factor binding protein 5 (IGFBP5), mRNA [NM_000599
-4.55169	NM_001030060	SAMD5	ref|Homo sapiens sterile alpha motif domain containing 5 (SAMD5), mRNA [NM_001030060]
-4.57938	NM_014803	ZNF518A	ref|Homo sapiens zinc finger protein 518A (ZNF518A), mRNA [NM_014803]
-4.58777	NM_016210	C3orf18	ref|Homo sapiens chromosome 3 open reading frame 18 (C3orf18), mRNA [NM_016210]
-4.59369	NM_003275	TMOD1	ref|Homo sapiens tropomodulin 1 (TMOD1), mRNA [NM_003275]
-4.61512	NM_004650	PNPLA4	ref|Homo sapiens patatin-like phospholipase domain containing 4 (PNPLA4), transcript va
-4.61865	NM_003012	SFRP1	ref|Homo sapiens secreted frizzled-related protein 1 (SFRP1), mRNA [NM_003012]
-4.64281	NM_032865	TNS4	ref|Homo sapiens tensin 4 (TNS4), mRNA [NM_032865]
-4.64563	AK092228	LOC285216	gb|Homo sapiens cDNA FLJ34909 fis, clone NT2RI2009301, moderately similar to BIFUNCTION
-4.67626	AK124426	AK124426	gb|Homo sapiens cDNA FLJ42435 fis, clone BLADE2006849. [AK124426]
-4.70437	NM_001946	DUSP6	ref|Homo sapiens dual specificity phosphatase 6 (DUSP6), transcript variant 1, mRNA [NM
-4.76024	NM_001675	ATF4	ref|Homo sapiens activating transcription factor 4 (tax-responsive enhancer element B67
-4.79122	BC034583	LOC400655	gb|Homo sapiens hypothetical gene supported by BC013370; BC034583, mRNA (cDNA clone IMA
-4.80848	NM_001040708	HEY1	ref|Homo sapiens hairy/enhancer-of-split related with YRPW motif 1 (HEY1), transcript v
-4.81864	NM_016307	PRRX2	ref|Homo sapiens paired related homeobox 2 (PRRX2), mRNA [NM_016307]
-4.82021	NM_145814	CACNG6	ref|Homo sapiens calcium channel, voltage-dependent, gamma subunit 6 (CACNG6), transcri
-4.82901	AL834308	C1orf167	gb|Homo sapiens mRNA; cDNA DKFZp434F1313 (from clone DKFZp434F1313). [AL834308]
-4.83429	NM_001632	ALPP	ref|Homo sapiens alkaline phosphatase, placental (Regan isozyme) (ALPP), mRNA [NM_00163
-4.83756	NM_014906	PPM1E	ref|Homo sapiens protein phosphatase 1E (PP2C domain containing) (PPM1E), mRNA [NM_0149
-4.84518	AK056776	FLJ32214	gb|Homo sapiens cDNA FLJ32214 fis, clone PLACE6003705. [AK056776]
-4.85415	NM_002546	TNFRSF11B	ref|Homo sapiens tumor necrosis factor receptor superfamily, member 11b (TNFRSF11B), mR
-4.85477	NM_145001	STK32A	ref|Homo sapiens serine/threonine kinase 32A (STK32A), transcript variant 2, mRNA [NM_1
-4.86236	NM_000433	NCF2	ref|Homo sapiens neutrophil cytosolic factor 2 (NCF2), transcript variant 1, mRNA [NM_0
-4.91686	NM_004416	DTX1	ref|Homo sapiens deltex homolog 1 (Drosophila) (DTX1), mRNA [NM_004416]
-4.92371	NM_006457	PDLIM5	ref|Homo sapiens PDZ and LIM domain 5 (PDLIM5), transcript variant 1, mRNA [NM_006457]
-4.92653	NM_174912	FAAH2	ref|Homo sapiens fatty acid amide hydrolase 2 (FAAH2), mRNA [NM_174912]
-4.93005	NM_003866	INPP4B	ref|Homo sapiens inositol polyphosphate-4-phosphatase, type II, 105kDa (INPP4B), transc
-4.9407	NM_005194	CEBPB	ref|Homo sapiens CCAAT/enhancer binding protein (C/EBP), beta (CEBPB), mRNA [NM_005194]
-4.94775	NM_001953	TYMP	ref|Homo sapiens thymidine phosphorylase (TYMP), transcript variant 2, mRNA [NM_001953]
-4.98551	NM_001014279	C5orf39	ref|Homo sapiens chromosome 5 open reading frame 39 (C5orf39), mRNA [NM_001014279]
-4.98731	NM_001729	BTC	ref|Homo sapiens betacellulin (BTC), mRNA [NM_001729]
-4.98968	NM_024111	CHAC1	ref|Homo sapiens ChaC, cation transport regulator homolog 1 (E. coli) (CHAC1), transcri
-4.99069	NM_003551	NME5	ref|Homo sapiens non-metastatic cells 5, protein expressed in (nucleoside-diphosphate k
-5.00587	NM_001001671	MAP3K15	ref|Homo sapiens mitogen-activated protein kinase kinase kinase 15 (MAP3K15), mRNA [NM_
-5.04916	NM_173216	ST6GAL1	ref|Homo sapiens ST6 beta-galactosamide alpha-2,6-sialyltranferase 1 (ST6GAL1), transcr
-5.05515	NM_032322	RNF135	ref|Homo sapiens ring finger protein 135 (RNF135), transcript variant 1, mRNA [NM_03232
-5.06227	NM_002168	IDH2	ref|Homo sapiens isocitrate dehydrogenase 2 (NADP+), mitochondrial (IDH2), nuclear gene
-5.07083	NM_173660	DOK7	ref|Homo sapiens docking protein 7 (DOK7), mRNA [NM_173660]
-5.09851	NM_144717	IL20RB	ref|Homo sapiens interleukin 20 receptor beta (IL20RB), mRNA [NM_144717]
-5.12031	NM_003505	FZD1	ref|Homo sapiens frizzled homolog 1 (Drosophila) (FZD1), mRNA [NM_003505]
-5.12773	NM_014315	KLHDC2	ref|Homo sapiens kelch domain containing 2 (KLHDC2), mRNA [NM_014315]
-5.13228	NM_207627	ABCG1	ref|Homo sapiens ATP-binding cassette, sub-family G (WHITE), member 1 (ABCG1), transcri
-5.13641	NM_152332	TC2N	ref|Homo sapiens tandem C2 domains, nuclear (TC2N), transcript variant 1, mRNA [NM_1523
-5.14681	NM_021220	OVOL2	ref|Homo sapiens ovo-like 2 (Drosophila) (OVOL2), mRNA [NM_021220]
-5.15425	NM_001838	CCR7	ref|Homo sapiens chemokine (C-C motif) receptor 7 (CCR7), mRNA [NM_001838]
-5.16117	NM_000873	ICAM2	ref|Homo sapiens intercellular adhesion molecule 2 (ICAM2), transcript variant 5, mRNA
-5.16698	NM_006474	PDPN	ref|Homo sapiens podoplanin (PDPN), transcript variant 1, mRNA [NM_006474]
-5.17145	NM_032797	AIFM2	ref|Homo sapiens apoptosis-inducing factor, mitochondrion-associated, 2 (AIFM2), nuclea
-5.17186	AK094799	AK094799	gb|Homo sapiens cDNA FLJ37480 fis, clone BRAWH2013866, highly similar to Homo sapiens s
-5.19418	NM_052942	GBP5	ref|Homo sapiens guanylate binding protein 5 (GBP5), transcript variant 1, mRNA [NM_052
-5.20265	NM_053277	CLIC6	ref|Homo sapiens chloride intracellular channel 6 (CLIC6), mRNA [NM_053277]
-5.20283	NM_005651	TDO2	ref|Homo sapiens tryptophan 2,3-dioxygenase (TDO2), mRNA [NM_005651]
-5.20644	NM_000392	ABCC2	ref|Homo sapiens ATP-binding cassette, sub-family C (CFTR/MRP), member 2 (ABCC2), mRNA
-5.21896	NM_001083926	ASRGL1	ref|Homo sapiens asparaginase like 1 (ASRGL1), transcript variant 1, mRNA [NM_001083926
-5.22643	BC033993	LOC283481	gb|Homo sapiens hypothetical protein LOC283481, mRNA (cDNA clone IMAGE:5296747). [BC033
-5.22933	NM_153225	C8orf84	ref|Homo sapiens RPE-spondin (RPESP), mRNA [NM_153225]
-5.23308	BF210146	BF210146	gb|601874052F1 NIH_MGC_54 Homo sapiens cDNA clone IMAGE:4098852 5', mRNA sequence [BF21
-5.2683	NM_002220	ITPKA	ref|Homo sapiens inositol 1,4,5-trisphosphate 3-kinase A (ITPKA), mRNA [NM_002220]
-5.2686	NM_012435	SHC2	ref|Homo sapiens SHC (Src homology 2 domain containing) transforming protein 2 (SHC2),
-5.30079	NM_015271	TRIM2	ref|Homo sapiens tripartite motif-containing 2 (TRIM2), transcript variant 1, mRNA [NM_
-5.30231	NM_001025616	ARHGAP24	ref|Homo sapiens Rho GTPase activating protein 24 (ARHGAP24), transcript variant 1, mRN
-5.30563	NM_002357	MXD1	ref|Homo sapiens MAX dimerization protein 1 (MXD1), mRNA [NM_002357]
-5.3087	NM_004665	VNN2	ref|Homo sapiens vanin 2 (VNN2), transcript variant 1, mRNA [NM_004665]
-5.36124	NM_002661	PLCG2	ref|Homo sapiens phospholipase C, gamma 2 (phosphatidylinositol-specific) (PLCG2), mRNA
-5.43801	NM_020802	KIAA1377	ref|Homo sapiens KIAA1377 (KIAA1377), mRNA [NM_020802]
-5.50428	BC014971	BC014971	gb|Homo sapiens, Similar to tubulin, beta, 2, clone IMAGE:4873024, mRNA. [BC014971]
-5.5204	NM_032883	TOX2	ref|Homo sapiens TOX high mobility group box family member 2 (TOX2), transcript variant
-5.59682	NM_020731	AHRR	ref|Homo sapiens aryl-hydrocarbon receptor repressor (AHRR), mRNA [NM_020731]
-5.6597	NM_005269	GLI1	ref|Homo sapiens glioma-associated oncogene homolog 1 (zinc finger protein) (GLI1), mRN
-5.86265	NM_002126	HLF	ref|Homo sapiens hepatic leukemia factor (HLF), mRNA [NM_002126]
-5.91714	NM_002193	INHBB	ref|Homo sapiens inhibin, beta B (INHBB), mRNA [NM_002193]
-5.95854	NM_003722	TP63	ref|Homo sapiens tumor protein p63 (TP63), transcript variant 1, mRNA [NM_003722]
-5.97427	NM_032405	TMPRSS3	ref|Homo sapiens transmembrane protease, serine 3 (TMPRSS3), transcript variant D, mRNA
-5.98201	NM_017786	GOLSYN	ref|Homo sapiens Golgi-localized protein (GOLSYN), transcript variant 9, mRNA [NM_01778
-5.9995	NM_004577	PSPH	ref|Homo sapiens phosphoserine phosphatase (PSPH), mRNA [NM_004577]
-6.00412	NM_018728	MYO5C	ref|Homo sapiens myosin VC (MYO5C), mRNA [NM_018728]
-6.00456	NM_005218	DEFB1	ref|Homo sapiens defensin, beta 1 (DEFB1), mRNA [NM_005218]
-6.00896	NM_001719	BMP7	ref|Homo sapiens bone morphogenetic protein 7 (BMP7), mRNA [NM_001719]
-6.21153	NM_004083	DDIT3	ref|Homo sapiens DNA-damage-inducible transcript 3 (DDIT3), mRNA [NM_004083]
-6.24686	NM_001730	KLF5	ref|Homo sapiens Kruppel-like factor 5 (intestinal) (KLF5), mRNA [NM_001730]
-6.25305	NM_001042519	MGC13057	ref|Homo sapiens hypothetical protein MGC13057 (MGC13057), transcript variant 1, mRNA [
-6.27298	NM_001085	SERPINA3	ref|Homo sapiens serpin peptidase inhibitor, clade A (alpha-1 antiproteinase, antitryps
-6.29815	NM_032192	PPP1R1B	ref|Homo sapiens protein phosphatase 1, regulatory (inhibitor) subunit 1B (PPP1R1B), tr
-6.30203	AF052115	AF052115	gb|Homo sapiens clone 23688 mRNA sequence. [AF052115]
-6.35052	NM_001482	GATM	ref|Homo sapiens glycine amidinotransferase (L-arginine:glycine amidinotransferase) (GA
-6.38808	NM_031302	GLT8D2	ref|Homo sapiens glycosyltransferase 8 domain containing 2 (GLT8D2), mRNA [NM_031302]
-6.39186	NM_015187	KIAA0746	ref|Homo sapiens KIAA0746 protein (KIAA0746), mRNA [NM_015187]
-6.43847	NM_001040619	ATF3	ref|Homo sapiens activating transcription factor 3 (ATF3), transcript variant 4, mRNA [
-6.4713	NM_005318	H1F0	ref|Homo sapiens H1 histone family, member 0 (H1F0), mRNA [NM_005318]
-6.47441	NM_015236	LPHN3	ref|Homo sapiens latrophilin 3 (LPHN3), mRNA [NM_015236]
-6.47959	NM_001747	CAPG	ref|Homo sapiens capping protein (actin filament), gelsolin-like (CAPG), mRNA [NM_00174
-6.50212	NM_000211	ITGB2	ref|Homo sapiens integrin, beta 2 (complement component 3 receptor 3 and 4 subunit) (IT
-6.50339	NM_031866	FZD8	ref|Homo sapiens frizzled homolog 8 (Drosophila) (FZD8), mRNA [NM_031866]
-6.54194	NM_001562	IL18	ref|Homo sapiens interleukin 18 (interferon-gamma-inducing factor) (IL18), mRNA [NM_001
-6.5675	NM_004293	GDA	ref|Homo sapiens guanine deaminase (GDA), mRNA [NM_004293]
-6.57736	NM_022783	DEPDC6	ref|Homo sapiens DEP domain containing 6 (DEPDC6), mRNA [NM_022783]
-6.67428	NM_002407	SCGB2A1	ref|Homo sapiens secretoglobin, family 2A, member 1 (SCGB2A1), mRNA [NM_002407]
-6.70149	NM_004362	CLGN	ref|Homo sapiens calmegin (CLGN), transcript variant 1, mRNA [NM_004362]
-6.76494	NM_015039	NMNAT2	ref|Homo sapiens nicotinamide nucleotide adenylyltransferase 2 (NMNAT2), transcript var
-6.85136	NM_005574	LMO2	ref|Homo sapiens LIM domain only 2 (rhombotin-like 1) (LMO2), transcript variant 1, mRN
-6.88543	NM_000125	ESR1	ref|Homo sapiens estrogen receptor 1 (ESR1), transcript variant 1, mRNA [NM_000125]
-6.89678	NM_003469	SCG2	ref|Homo sapiens secretogranin II (chromogranin C) (SCG2), mRNA [NM_003469]
-6.91159	NM_001042483	NUPR1	ref|Homo sapiens nuclear protein 1 (NUPR1), transcript variant 1, mRNA [NM_001042483]
-6.94739	NM_001080467	MYO5B	ref|Homo sapiens myosin VB (MYO5B), mRNA [NM_001080467]
-6.9783	U68494	U68494	gb|Human hbc647 mRNA sequence. [U68494]
-6.99429	NM_001017920	DAPL1	ref|Homo sapiens death associated protein-like 1 (DAPL1), mRNA [NM_001017920]
-7.00473	NM_203355	CTAGE5	ref|Homo sapiens CTAGE family, member 5 (CTAGE5), transcript variant 3, mRNA [NM_203355
-7.02826	NM_001734	C1S	ref|Homo sapiens complement component 1, s subcomponent (C1S), transcript variant 1, mR
-7.0312	NM_003662	PIR	ref|Homo sapiens pirin (iron-binding nuclear protein) (PIR), transcript variant 1, mRNA
-7.17087	NM_181712	KANK4	ref|Homo sapiens KN motif and ankyrin repeat domains 4 (KANK4), mRNA [NM_181712]
-7.17452	NM_001001996	GPM6B	ref|Homo sapiens glycoprotein M6B (GPM6B), transcript variant 2, mRNA [NM_001001996]
-7.2071	NM_006741	PPP1R1A	ref|Homo sapiens protein phosphatase 1, regulatory (inhibitor) subunit 1A (PPP1R1A), mR
-7.28881	NM_001079858	GPR64	ref|Homo sapiens G protein-coupled receptor 64 (GPR64), transcript variant 1, mRNA [NM_
-7.29346	NM_006207	PDGFRL	ref|Homo sapiens platelet-derived growth factor receptor-like (PDGFRL), mRNA [NM_006207
-7.30753	NM_000442	PECAM1	ref|Homo sapiens platelet/endothelial cell adhesion molecule (PECAM1), mRNA [NM_000442]
-7.31981	NM_000044	AR	ref|Homo sapiens androgen receptor (AR), transcript variant 1, mRNA [NM_000044]
-7.3682	NM_019027	RBM47	ref|Homo sapiens RNA binding motif protein 47 (RBM47), transcript variant 2, mRNA [NM_0
-7.49499	NM_000607	ORM1	ref|Homo sapiens orosomucoid 1 (ORM1), mRNA [NM_000607]
-7.51391	NM_178012	TUBB2B	ref|Homo sapiens tubulin, beta 2B (TUBB2B), mRNA [NM_178012]
-7.5284	NM_005618	DLL1	ref|Homo sapiens delta-like 1 (Drosophila) (DLL1), mRNA [NM_005618]
-7.59996	NM_018357	LARP6	ref|Homo sapiens La ribonucleoprotein domain family, member 6 (LARP6), transcript varia
-7.70892	NM_014476	PDLIM3	ref|Homo sapiens PDZ and LIM domain 3 (PDLIM3), transcript variant 1, mRNA [NM_014476]
-7.7262	NM_004744	LRAT	ref|Homo sapiens lecithin retinol acyltransferase (phosphatidylcholine--retinol O-acylt
-7.82459	NM_001874	CPM	ref|Homo sapiens carboxypeptidase M (CPM), transcript variant 1, mRNA [NM_001874]
-7.86036	NM_001034850	FAM134B	ref|Homo sapiens family with sequence similarity 134, member B (FAM134B), transcript va
-8.14665	NM_007361	NID2	ref|Homo sapiens nidogen 2 (osteonidogen) (NID2), mRNA [NM_007361]
-8.14686	NM_003645	SLC27A2	ref|Homo sapiens solute carrier family 27 (fatty acid transporter), member 2 (SLC27A2),
-8.16531	NM_001031680	RUNX3	ref|Homo sapiens runt-related transcription factor 3 (RUNX3), transcript variant 1, mRN
-8.28346	NM_207459	FLJ35767	ref|Homo sapiens FLJ35767 protein (FLJ35767), mRNA [NM_207459]
-8.29825	NM_144720	JAKMIP1	ref|Homo sapiens janus kinase and microtubule interacting protein 1 (JAKMIP1), transcri
-8.33538	NM_138711	PPARG	ref|Homo sapiens peroxisome proliferator-activated receptor gamma (PPARG), transcript v
-8.33791	NM_001126312	RP11-544M22.4	ref|Homo sapiens KAT protein (LOC100131187), mRNA [NM_001126312]
-8.3391	NM_005504	BCAT1	ref|Homo sapiens branched chain aminotransferase 1, cytosolic (BCAT1), mRNA [NM_005504]
-8.34931	NM_025074	FRAS1	ref|Homo sapiens Fraser syndrome 1 (FRAS1), mRNA [NM_025074]
-8.4935	NM_001040409	MTHFD2	ref|Homo sapiens methylenetetrahydrofolate dehydrogenase (NADP+ dependent) 2, methenylt
-8.58442	NM_003739	AKR1C3	ref|Homo sapiens aldo-keto reductase family 1, member C3 (3-alpha hydroxysteroid dehydr
-8.5887	NM_015714	G0S2	ref|Homo sapiens G0/G1switch 2 (G0S2), mRNA [NM_015714]
-8.63293	XR_016024	LOC729779	ref|PREDICTED: Homo sapiens misc_RNA (LOC729779), miscRNA [XR_016024]
-8.68622	NM_001633	AMBP	ref|Homo sapiens alpha-1-microglobulin/bikunin precursor (AMBP), mRNA [NM_001633]
-8.70149	NM_002245	KCNK1	ref|Homo sapiens potassium channel, subfamily K, member 1 (KCNK1), mRNA [NM_002245]
-8.81614	NM_003937	KYNU	ref|Homo sapiens kynureninase (L-kynurenine hydrolase) (KYNU), transcript variant 1, mR
-8.96921	NM_019029	CPVL	ref|Homo sapiens carboxypeptidase, vitellogenic-like (CPVL), transcript variant 2, mRNA
-8.97741	NM_032932	RAB11FIP4	ref|Homo sapiens RAB11 family interacting protein 4 (class II) (RAB11FIP4), mRNA [NM_03
-9.07833	NM_015225	PRUNE2	ref|Homo sapiens prune homolog 2 (Drosophila) (PRUNE2), mRNA [NM_015225]
-9.21834	NM_175887	PRR15	ref|Homo sapiens proline rich 15 (PRR15), mRNA [NM_175887]
-9.30739	NM_001306	CLDN3	ref|Homo sapiens claudin 3 (CLDN3), mRNA [NM_001306]
-9.42453	NM_000029	AGT	ref|Homo sapiens angiotensinogen (serpin peptidase inhibitor, clade A, member 8) (AGT),
-9.49566	NR_003578	ZNF702P	ref|Homo sapiens zinc finger protein 702 pseudogene (ZNF702P), non-coding RNA [NR_00357
-9.50478	NM_020739	CCPG1	ref|Homo sapiens cell cycle progression 1 (CCPG1), transcript variant 2, mRNA [NM_02073
-9.57627	L06175	HCP5	gb|Homo Sapiens P5-1 mRNA, complete cds. [L06175]
-9.67769	NM_001873	CPE	ref|Homo sapiens carboxypeptidase E (CPE), mRNA [NM_001873]
-9.80318	NM_171998	RAB39B	ref|Homo sapiens RAB39B, member RAS oncogene family (RAB39B), mRNA [NM_171998]
-10.1956	NM_001003395	TPD52L1	ref|Homo sapiens tumor protein D52-like 1 (TPD52L1), transcript variant 2, mRNA [NM_001
-10.2384	NM_000691	ALDH3A1	ref|Homo sapiens aldehyde dehydrogenase 3 family, memberA1 (ALDH3A1), transcript varian
-10.7159	NM_178859	OSTbeta	ref|Homo sapiens organic solute transporter beta (OSTbeta), mRNA [NM_178859]
-10.8794	NM_006080	SEMA3A	ref|Homo sapiens sema domain, immunoglobulin domain (Ig), short basic domain, secreted,
-10.9046	NM_001657	AREG	ref|Homo sapiens amphiregulin (AREG), mRNA [NM_001657]
-10.9588	NM_003500	ACOX2	ref|Homo sapiens acyl-Coenzyme A oxidase 2, branched chain (ACOX2), mRNA [NM_003500]
-11.0625	NM_058179	PSAT1	ref|Homo sapiens phosphoserine aminotransferase 1 (PSAT1), transcript variant 1, mRNA [
-11.0693	NM_002276	KRT19	ref|Homo sapiens keratin 19 (KRT19), mRNA [NM_002276]
-11.5844	NM_172113	EYA2	ref|Homo sapiens eyes absent homolog 2 (Drosophila) (EYA2), transcript variant 2, mRNA
-11.8295	NM_024812	BAALC	ref|Homo sapiens brain and acute leukemia, cytoplasmic (BAALC), transcript variant 1, m
-11.8868	NM_033260	FOXQ1	ref|Homo sapiens forkhead box Q1 (FOXQ1), mRNA [NM_033260]
-12.7962	BC038432	BC038432	gb|Homo sapiens cDNA clone IMAGE:5162874, partial cds. [BC038432]
-12.9567	NM_021158	TRIB3	ref|Homo sapiens tribbles homolog 3 (Drosophila) (TRIB3), mRNA [NM_021158]
-13.5563	NM_004621	TRPC6	ref|Homo sapiens transient receptor potential cation channel, subfamily C, member 6 (TR
-13.6362	NM_006113	VAV3	ref|Homo sapiens vav 3 guanine nucleotide exchange factor (VAV3), transcript variant 1,
-13.7459	NM_001040058	SPP1	ref|Homo sapiens secreted phosphoprotein 1 (SPP1), transcript variant 1, mRNA [NM_00104
-13.9834	NM_012342	BAMBI	ref|Homo sapiens BMP and activin membrane-bound inhibitor homolog (Xenopus laevis) (BAM
-14.006	NM_002514	NOV	ref|Homo sapiens nephroblastoma overexpressed gene (NOV), mRNA [NM_002514]
-14.0305	NM_003914	CCNA1	ref|Homo sapiens cyclin A1 (CCNA1), transcript variant 1, mRNA [NM_003914]
-14.0928	NM_004633	IL1R2	ref|Homo sapiens interleukin 1 receptor, type II (IL1R2), transcript variant 1, mRNA [N
-14.1095	NM_007352	ELA3B	ref|Homo sapiens elastase 3B, pancreatic (ELA3B), mRNA [NM_007352]
-14.3736	NM_020130	C8orf4	ref|Homo sapiens chromosome 8 open reading frame 4 (C8orf4), mRNA [NM_020130]
-14.5398	NM_022138	SMOC2	ref|Homo sapiens SPARC related modular calcium binding 2 (SMOC2), mRNA [NM_022138]
-14.577	NM_006623	PHGDH	ref|Homo sapiens phosphoglycerate dehydrogenase (PHGDH), mRNA [NM_006623]
-14.7499	NM_006111	ACAA2	ref|Homo sapiens acetyl-Coenzyme A acyltransferase 2 (ACAA2), nuclear gene encoding mit
-14.8116	NM_182758	WDR72	ref|Homo sapiens WD repeat domain 72 (WDR72), mRNA [NM_182758]
-14.9296	NM_052886	MAL2	ref|Homo sapiens mal, T-cell differentiation protein 2 (MAL2), mRNA [NM_052886]
-15.0586	NM_013982	NRG2	ref|Homo sapiens neuregulin 2 (NRG2), transcript variant 3, mRNA [NM_013982]
-15.2019	NM_001353	AKR1C1	ref|Homo sapiens aldo-keto reductase family 1, member C1 (dihydrodiol dehydrogenase 1;
-15.2277	THC2568453	THC2568453	thc|HUMTS11 ts11 cell cycle control protein {Homo sapiens} (exp=-1; wgp=0; cg=0), parti
-15.5915	NM_021615	CHST6	ref|Homo sapiens carbohydrate (N-acetylglucosamine 6-O) sulfotransferase 6 (CHST6), mRN
-15.7015	NM_001673	ASNS	ref|Homo sapiens asparagine synthetase (ASNS), transcript variant 2, mRNA [NM_001673]
-17.0349	NM_005822	RCAN2	ref|Homo sapiens regulator of calcineurin 2 (RCAN2), mRNA [NM_005822]
-17.3438	NM_005410	SEPP1	ref|Homo sapiens selenoprotein P, plasma, 1 (SEPP1), transcript variant 1, mRNA [NM_005
-18.3135	NM_004563	PCK2	ref|Homo sapiens phosphoenolpyruvate carboxykinase 2 (mitochondrial) (PCK2), nuclear ge
-21.0263	NM_024677	NSUN7	ref|Homo sapiens NOL1/NOP2/Sun domain family, member 7 (NSUN7), mRNA [NM_024677]
-22.2198	NM_170744	UNC5B	ref|Homo sapiens unc-5 homolog B (C. elegans) (UNC5B), mRNA [NM_170744]
-22.4256	NM_004360	CDH1	ref|Homo sapiens cadherin 1, type 1, E-cadherin (epithelial) (CDH1), mRNA [NM_004360]
-24.3183	NM_000597	IGFBP2	ref|Homo sapiens insulin-like growth factor binding protein 2, 36kDa (IGFBP2), mRNA [NM
-25.0926	NM_003064	SLPI	ref|Homo sapiens secretory leukocyte peptidase inhibitor (SLPI), mRNA [NM_003064]
-25.339	NM_000575	IL1A	ref|Homo sapiens interleukin 1, alpha (IL1A), mRNA [NM_000575]
-25.5062	NM_004864	GDF15	ref|Homo sapiens growth differentiation factor 15 (GDF15), mRNA [NM_004864]
-26.1802	NM_001432	EREG	ref|Homo sapiens epiregulin (EREG), mRNA [NM_001432]
-29.9207	NM_004929	CALB1	ref|Homo sapiens calbindin 1, 28kDa (CALB1), mRNA [NM_004929]
-37.857	ENST00000307765	RXFP1	ens|Relaxin receptor 1 (Relaxin family peptide receptor 1)(Leucine-rich repeat-containi
-41.3662	NM_014668	GREB1	ref|Homo sapiens GREB1 protein (GREB1), transcript variant a, mRNA [NM_014668]
-41.9955	NM_002409	MGAT3	ref|Homo sapiens mannosyl (beta-1,4-)-glycoprotein beta-1,4-N-acetylglucosaminyltransfe
-43.9101	NM_005980	S100P	ref|Homo sapiens S100 calcium binding protein P (S100P), mRNA [NM_005980]
